# Supplementary material for: Metabolic Respiration Induces AMPK- and Ire1p-Dependent Activation of the p38-Type HOG MAPK Pathway
Source: PLoS Genet. 2014 Oct 30;10(10):e1004734. doi: 10.1371/journal.pgen.1004734 (PMC4214603; doi:10.1371/journal.pgen.1004734)
Supplement: Table S1 — Analysis of comparative RNA seq data for cells exposed to salt, galactose, or tunicamycin. Please note that there are multiple sheets in this table. (XLSX) [file pgen.1004734.s007.xlsx]

## Sheet: Sheet1
Table S1. Sheet #1. Immunoblot of phosphorylation of Hog1p inresponse to galactose, salt and tunicamycin.
Cells were grown for parallel analysis by phosphoblot and comparative RNA seq analysis. Cells from the same samples shown in the immunoblot below were evaluated by RNA seq as described in the M & M.
RNA was harvested from cells grown in YEPD (5.5h, 2% glucose, GLU), YEP-GAL (5.5h 2% galactose GAL), tunicamycin (1μg 3 hrs), salt (10 min 0.4M KCl), for wild-type cells and the pbs2 and ste12 mutants.
In the sheets that follow, comparative RNA seq data is presented for each of the comparisons made in the study. See M & M for details.
	A
	B
			PCA plot to evaluate the clustering of 3 independent replicatesassessed by RNA sequencing analysis.

## Sheet: WT_salt_vs_WT_yepd
Table S1.Sheet #2. Genes that show relative differences in response to salt treatment.
	a. logFC, represents log2 fold change
	b. logCPM, (log2 counts per million)
	c. Pvalue defined as significant if the value <0.0001
	d. FDR, false discovery rate
	e, sig , a gene was designated sig (significant) if |logFC| >= .585 and FDR <.05. Sig genes will have a value of 1 in the sig column, otherwise 0
	normalized gene counts for the three independent trials, raw gene counts, and GO annotations are also indicated.
GeneID	Symbol	Description	logFC (a)	logCPM (b)	Pvalue (c)	FDR (d)	sig (e)	PC01.normCPM	PC02.normCPM	PC03.normCPM	PC19.normCPM	PC20.normCPM	PC21.normCPM	PC01.raw	PC02.raw	PC03.raw	PC19.raw	PC20.raw	PC21.raw	Chromosome	Start	End	GO:BP	GO:CC	GO:MF
YFL014W	HSP12	Plasma membrane protein involved in maintaining membrane organization in stress conditions; induced by heat shock, oxidative stress, osmostress, stationary phase, glucose depletion, oleate and alcohol; regulated by HOG and Ras-Pka pathways [Source:SGD;Acc:S000001880]	9.89009	8.47694	0	0	1	1.50926	2.61209	2.30361	2236.44	2029.09	2025.39	5	11	8	9552	8659	8677	VI	107256	107585	response to stress
YHR033W		Putative protein of unknown function; epitope-tagged protein localizes to the cytoplasm [Source:SGD;Acc:S000001075]	8.45386	8.64284	0	0	1	3.62223	4.98672	3.45541	1418.85	1591.82	1320.93	12	21	12	6060	6793	5659	VIII	175548	176819	proline biosynthetic process, cellular amino acid biosynthetic process, biological_process, phosphorylation	cytoplasm	kinase activity, transferase activity, glutamate 5-kinase activity, RNA binding, molecular_function
YDR536W	STL1	Glycerol proton symporter of the plasma membrane, subject to glucose-induced inactivation, strongly but transiently induced when cells are subjected to osmotic shock [Source:SGD;Acc:S000002944]	7.99757	9.95582	0	0	1	26.8649	28.2581	31.6746	7516.63	7781.72	6902.73	89	119	110	32104	33208	29572	IV	1508005	1509714	transmembrane transport, transport	membrane, integral to membrane	substrate-specific transmembrane transporter activity, transmembrane transporter activity, transporter activity
YOL052C-A	DDR2	Multistress response protein, expression is activated by a variety of xenobiotic agents and environmental or physiological stresses [Source:SGD;Acc:S000005413]	7.76934	5.13091	2.64801e-85	4.14283e-84	1	0.603706	0	0	55.0214	48.2725	36.4137	2	0	0	235	206	156	XV	231570	231755	response to stress	fungal-type vacuole, cytoplasm	molecular_function
YOR348C	PUT4	Proline permease, required for high-affinity transport of proline; also transports the toxic proline analog azetidine-2-carboxylate (AzC); PUT4 transcription is repressed in ammonia-grown cells [Source:SGD;Acc:S000005875]	7.37306	7.69506	5.14235178706089e-313	6.49105041484904e-311	1	7.54632	7.83628	6.62287	1071.86	1394.05	1208.65	25	33	23	4578	5949	5178	XV	986899	988782	amino acid transmembrane transport, amino acid transport, transmembrane transport, transport	membrane, integral to membrane	amino acid transmembrane transporter activity
YFR052C-A		Dubious open reading frame unlikely to encode a functional protein, based on available experimental and comparative sequence data [Source:SGD;Acc:S000028768]	7.29325	8.31097	2.50805e-224	1.5141e-222	1	1.20741	1.42478	0.863853	184.731	204.104	181.835	4	6	3	789	871	779	VI	253429	253734
YOL150C		Dubious open reading frame unlikely to encode a functional protein, based on available experimental and comparative sequence data [Source:SGD;Acc:S000005510]	7.12909	2.98331	9.83821e-179	4.1395e-177	1	0.301853	0.237463	0.575902	55.2555	54.3652	56.2545	1	1	2	236	232	241	XV	44473	44784
YHR087W	RTC3	Protein of unknown function involved in RNA metabolism; has structural similarity to SBDS, the human protein mutated in Shwachman-Diamond Syndrome (the yeast SBDS ortholog = SDO1); null mutation suppresses cdc13-1 temperature sensitivity [Source:SGD;Acc:S000001129]	7.07977	8.98898	0	0	1	19.9223	18.7596	18.1409	2641.03	2527.51	2524.22	66	79	63	11280	10786	10814	VIII	280820	281155
YDL222C	FMP45	Integral membrane protein localized to mitochondria (untagged protein); required for sporulation and maintaining sphingolipid content; has sequence similarity to SUR7 and YNL194C [Source:SGD;Acc:S000002381]	6.90379	6.91293	3.08555e-273	3.11584e-271	1	6.94261	6.88643	4.89517	778.26	819.93	664.083	23	29	17	3324	3499	2845	IV	60872	61801	ascospore formation, sporulation resulting in formation of a cellular spore, response to stress, fungal-type cell wall organization	plasma membrane, integral to membrane, cell cortex, membrane, plasma membrane enriched fraction, mitochondrion	molecular_function
YGR052W	FMP48	Putative protein of unknown function; the authentic, non-tagged protein is detected in highly purified mitochondria in high-throughput studies; induced by treatment with 8-methoxypsoralen and UVA irradiation [Source:SGD;Acc:S000003284]	6.74783	7.4736	0	0	1	14.4889	11.8732	10.6542	1296.4	1366.16	1308.33	48	50	37	5537	5830	5605	VII	593596	594705	protein phosphorylation, phosphorylation	mitochondrion	ATP binding, protein kinase activity, transferase activity, transferring phosphorus-containing groups, kinase activity, transferase activity, nucleotide binding, protein serine/threonine kinase activity
YGR088W	CTT1	Cytosolic catalase T, has a role in protection from oxidative damage by hydrogen peroxide [Source:SGD;Acc:S000003320]	6.72617	9.78652	0	0	1	50.4094	39.8938	53.2709	5063.84	5241.56	4834.85	167	168	185	21628	22368	20713	VII	654634	656322	hydrogen peroxide catabolic process, response to reactive oxygen species, response to oxidative stress, oxidation-reduction process	cytoplasm	peroxidase activity, oxidoreductase activity, metal ion binding, catalase activity, heme binding
YGR243W	FMP43	Putative protein of unknown function; expression regulated by osmotic and alkaline stresses; the authentic, non-tagged protein is detected in highly purified mitochondria in high-throughput studies [Source:SGD;Acc:S000003475]	6.67522	7.00257	0	0	1	6.03706	4.98672	4.89517	564.965	557.009	505.823	20	21	17	2413	2377	2167	VII	977336	977776	response to stress, biological_process	mitochondrion	molecular_function
YFR053C	HXK1	Hexokinase isoenzyme 1, a cytosolic protein that catalyzes phosphorylation of glucose during glucose metabolism; expression is highest during growth on non-glucose carbon sources; glucose-induced repression involves the hexokinase Hxk2p [Source:SGD;Acc:S000001949]	6.57031	11.892	0	0	1	23.5445	19.472	17.2771	1846.38	2106.89	1769.1	78	82	60	7886	8991	7579	VI	253592	255049	glycolysis, carbohydrate metabolic process		hexokinase activity, ATP binding, phosphotransferase activity, alcohol group as acceptor
YOR374W	ALD4	Mitochondrial aldehyde dehydrogenase, required for growth on ethanol and conversion of acetaldehyde to acetate; phosphorylated; activity is K+ dependent; utilizes NADP+ or NAD+ equally as coenzymes; expression is glucose repressed [Source:SGD;Acc:S000005901]	6.48501	10.446	0	0	1	45.8816	49.3923	49.5276	4126.37	4793.75	4075.06	152	208	172	17624	20457	17458	XV	1039840	1041399	oxidation-reduction process, NADPH regeneration, metabolic process, ethanol metabolic process, acetate biosynthetic process, pyruvate metabolic process	mitochondrial nucleoid, mitochondrion, mitochondrial matrix	oxidoreductase activity, acting on the aldehyde or oxo group of donors, NAD or NADP as acceptor, oxidoreductase activity, aldehyde dehydrogenase [NAD(P)+] activity, aldehyde dehydrogenase (NAD) activity
YOL151W	GRE2	3-methylbutanal reductase and NADPH-dependent methylglyoxal reductase (D-lactaldehyde dehydrogenase); stress induced (osmotic, ionic, oxidative, heat shock and heavy metals); regulated by the HOG pathway [Source:SGD;Acc:S000005511]	6.27323	9.1482	0	0	1	52.2205	57.4661	45.7842	4091.49	4171.12	3812	173	242	159	17475	17800	16331	XV	43694	44722	ergosterol metabolic process, oxidation-reduction process, filamentous growth, cellular metabolic process	cytoplasm, nucleus	methylglyoxal reductase (NADPH-dependent) activity, 3-methylbutanol:NAD(P) oxidoreductase activity, oxidoreductase activity, catalytic activity, coenzyme binding, nucleotide binding
YKL096W	CWP1	Cell wall mannoprotein that localizes specifically to birth scars of daughter cells, linked to a beta-1,3- and beta-1,6-glucan heteropolymer through a phosphodiester bond; required for propionic acid resistance [Source:SGD;Acc:S000001579]	6.00153	8.56972	0	0	1	46.4853	38.469	39.1613	2677.32	2716.62	2536.82	154	162	136	11435	11593	10868	XI	261132	261851	fungal-type cell wall organization, ascospore-type prospore membrane assembly	cellular birth scar, cell wall, prospore membrane, fungal-type cell wall, anchored to membrane, membrane, extracellular region	structural constituent of cell wall
YOR161C	PNS1	Protein of unknown function; has similarity to Torpedo californica tCTL1p, which is postulated to be a choline transporter, neither null mutation nor overexpression affects choline transport [Source:SGD;Acc:S000005687]	5.90885	8.85377	0	0	1	52.2205	52.4793	42.0408	3074.41	3147.56	2611.05	173	221	146	13131	13432	11186	XV	636939	638558
YDR038C	ENA5	Protein with similarity to P-type ATPase sodium pumps, member of the Na+ efflux ATPase family [Source:SGD;Acc:S000002445]	5.88244	6.16969	0	0	1	6.33891	8.31121	6.91082	438.532	453.434	399.617	21	35	24	1873	1935	1712	IV	527422	530697	sodium ion transport, ATP biosynthetic process, cation transport, transport, ion transport, metabolic process, transmembrane transport	plasma membrane, membrane, integral to membrane, plasma membrane enriched fraction, membrane fraction	nucleotide binding, sodium-exporting ATPase activity, phosphorylative mechanism, hydrolase activity, ATP binding, ATPase activity, coupled to transmembrane movement of ions, phosphorylative mechanism, hydrolase activity, acting on acid anhydrides, catalyzing transmembrane movement of substances, metal ion binding, catalytic activity
YGR043C	NQM1	Transaldolase of unknown function; transcription is repressed by Mot1p and induced by alpha-factor and during diauxic shift [Source:SGD;Acc:S000003275]	5.83837	6.81114	0	0	1	5.7352	4.98672	8.35058	371.804	362.278	348.964	19	21	29	1588	1546	1495	VII	580435	581436	pentose-phosphate shunt, metabolic process, biological_process, carbohydrate metabolic process	cytoplasm, nucleus	sedoheptulose-7-phosphate:D-glyceraldehyde-3-phosphate glyceronetransferase activity, transferase activity, catalytic activity
YOL084W	PHM7	Protein of unknown function, expression is regulated by phosphate levels; green fluorescent protein (GFP)-fusion protein localizes to the cell periphery and vacuole [Source:SGD;Acc:S000005444]	5.67512	8.10701	0	0	1	35.0149	28.2581	25.6276	1593.51	1605.65	1331.67	116	119	89	6806	6852	5705	XV	162356	165331		membrane
YER062C	HOR2	One of two redundant DL-glycerol-3-phosphatases (RHR2/GPP1 encodes the other) involved in glycerol biosynthesis; induced in response to hyperosmotic stress and oxidative stress, and during the diauxic transition [Source:SGD;Acc:S000000864]	5.62516	9.59488	3.95314e-244	3.00764e-242	1	62.7854	132.742	116.044	5148.13	4938.56	5355.15	208	559	403	21988	21075	22942	V	279930	280682	metabolic process		catalytic activity, hydrolase activity
YML131W		Putative protein of unknown function with similarity to medium chain dehydrogenase/reductases; expression induced by stresses including osmotic shock, DNA damaging agents, and other chemicals; GFP-fusion protein localizes to the cytoplasm [Source:SGD;Acc:S000004600]	5.3405	6.73371	0	0	1	16.9038	14.2478	13.8216	634.971	664.333	519.362	56	60	48	2712	2835	2225	XIII	10198	11295	biological_process, oxidation-reduction process	cytoplasm, membrane, integral to membrane	zinc ion binding, nucleotide binding, molecular_function, oxidoreductase activity
YDL023C		Dubious open reading frame, unlikely to encode a protein; not conserved in other Saccharomyces species; overlaps the verified gene GPD1; deletion confers sensitivity to GSAO; deletion in cyr1 mutant results in loss of stress resistance [Source:SGD;Acc:S000002181]	5.27277	7.63483	0	0	1	34.7131	25.4085	31.6746	1128.29	1259.54	1133.26	115	107	110	4819	5375	4855	IV	411761	412081
YBR230C	OM14	Integral mitochondrial outer membrane protein; abundance is decreased in cells grown in glucose relative to other carbon sources; appears to contain 3 alpha-helical transmembrane segments; ORF encodes a 97-basepair intron [Source:SGD;Acc:S000000434]	5.26527	8.38269	0	0	1	16.6019	19.7094	21.3084	765.851	795.325	664.083	55	83	74	3271	3394	2845	II	679549	680050	biological_process	mitochondrion, integral to membrane, mitochondrial outer membrane, integral to mitochondrial outer membrane, membrane	molecular_function
YDR040C	ENA1	P-type ATPase sodium pump, involved in Na+ and Li+ efflux to allow salt tolerance [Source:SGD;Acc:S000002447]	5.17916	6.23811	1.97658e-218	1.14354e-216	1	9.65929	14.0103	11.806	441.576	486.709	373.707	32	59	41	1886	2077	1601	IV	535192	538467	transport, transmembrane transport, metabolic process, response to pH, response to salt stress, hyperosmotic response, cellular response to glucose starvation, potassium ion transport, ATP biosynthetic process, cation transport, ion transport, sodium ion transport	plasma membrane, plasma membrane enriched fraction, integral to membrane, membrane, membrane fraction	nucleotide binding, catalytic activity, sodium-exporting ATPase activity, phosphorylative mechanism, potassium-transporting ATPase activity, ATP binding, ATPase activity, coupled to transmembrane movement of ions, phosphorylative mechanism, hydrolase activity, acting on acid anhydrides, catalyzing transmembrane movement of substances, metal ion binding, hydrolase activity
YMR105C	PGM2	Phosphoglucomutase, catalyzes the conversion from glucose-1-phosphate to glucose-6-phosphate, which is a key step in hexose metabolism; functions as the acceptor for a Glc-phosphotransferase [Source:SGD;Acc:S000004711]	5.17787	11.3693	0	0	1	41.052	37.2817	35.7059	1333.39	1518.24	1274.48	136	157	124	5695	6479	5460	XIII	475897	477606	carbohydrate metabolic process		intramolecular transferase activity, phosphotransferases, magnesium ion binding
YDL022W	GPD1	NAD-dependent glycerol-3-phosphate dehydrogenase, key enzyme of glycerol synthesis, essential for growth under osmotic stress; expression regulated by high-osmolarity glycerol response pathway; homolog of Gpd2p [Source:SGD;Acc:S000002180]	5.12681	11.2755	0	0	1	515.565	382.553	376.064	14169.5	16121.2	14198.8	1708	1611	1306	60519	68796	60829	IV	411825	413000	response to stress, oxidation-reduction process, glycerol-3-phosphate catabolic process, glycerol-3-phosphate metabolic process, carbohydrate metabolic process, NADH oxidation, intracellular accumulation of glycerol	peroxisome, glycerol-3-phosphate dehydrogenase complex, cytoplasm, cytosol, nucleus	glycerol-3-phosphate dehydrogenase [NAD+] activity, nucleotide binding, NAD binding, coenzyme binding, protein homodimerization activity, oxidoreductase activity, acting on the CH-OH group of donors, NAD or NADP as acceptor, oxidoreductase activity, acting on CH-OH group of donors, oxidoreductase activity
YFR015C	GSY1	Glycogen synthase with similarity to Gsy2p, the more highly expressed yeast homolog; expression induced by glucose limitation, nitrogen starvation, environmental stress, and entry into stationary phase [Source:SGD;Acc:S000001911]	4.69611	9.55857	0	0	1	33.2038	27.5457	33.9782	702.635	904.993	836.581	110	116	118	3001	3862	3584	VI	174265	176391	glycogen biosynthetic process, metabolic process	mitochondrion, cytoplasm	transferase activity, transferring glycosyl groups, glycogen (starch) synthase activity, catalytic activity, transferase activity
YHR096C	HXT5	Hexose transporter with moderate affinity for glucose, induced in the presence of non-fermentable carbon sources, induced by a decrease in growth rate, contains an extended N-terminal domain relative to other HXTs [Source:SGD;Acc:S000001138]	4.58661	7.12506	0	0	1	30.1853	22.7965	21.3084	619.284	596.846	560.444	100	96	74	2645	2547	2401	VIII	294669	296447	transmembrane transport, transport	membrane, integral to membrane	substrate-specific transmembrane transporter activity, transmembrane transporter activity, transporter activity
YBR116C		Dubious open reading frame unlikely to encode a protein, based on available experimental and comparative sequence data; partially overlaps the verified gene TKL2 [Source:SGD;Acc:S000000320]	4.52842	3.74075	2.0172e-80	2.95607e-79	1	3.01853	3.56195	2.30361	86.3953	69.1282	53.9203	10	15	8	369	295	231	II	474199	474726
YHR137W	ARO9	Aromatic aminotransferase II, catalyzes the first step of tryptophan, phenylalanine, and tyrosine catabolism [Source:SGD;Acc:S000001179]	4.48287	6.47988	1.15873e-111	2.447e-110	1	4.22594	5.22419	4.31926	92.2487	119.275	101.071	14	22	15	394	509	433	VIII	375709	377250	aromatic amino acid family metabolic process, biosynthetic process	cytoplasm, nucleus	aromatic-amino-acid:2-oxoglutarate aminotransferase activity, catalytic activity, transferase activity, transferring nitrogenous groups, pyridoxal phosphate binding, L-phenylalanine:2-oxoglutarate aminotransferase activity, transaminase activity, transferase activity
YMR169C	ALD3	Cytoplasmic aldehyde dehydrogenase, involved in beta-alanine synthesis; uses NAD+ as the preferred coenzyme; very similar to Ald2p; expression is induced by stress and repressed by glucose [Source:SGD;Acc:S000004779]	4.48111	7.30037	4.56851e-205	2.39373e-203	1	20.2241	20.6593	23.324	509.241	490.458	435.097	67	87	81	2175	2093	1864	XIII	599352	600872	oxidation-reduction process, polyamine catabolic process, beta-alanine biosynthetic process, metabolic process	cytoplasm	oxidoreductase activity, acting on the aldehyde or oxo group of donors, NAD or NADP as acceptor, aldehyde dehydrogenase (NAD) activity, oxidoreductase activity, aldehyde dehydrogenase [NAD(P)+] activity
YBR117C	TKL2	Transketolase, similar to Tkl1p; catalyzes conversion of xylulose-5-phosphate and ribose-5-phosphate to sedoheptulose-7-phosphate and glyceraldehyde-3-phosphate in the pentose phosphate pathway; needed for synthesis of aromatic amino acids [Source:SGD;Acc:S000000321]	4.35871	6.99594	3.05755e-163	1.1027e-161	1	41.052	28.733	26.7794	704.04	700.889	568.847	136	121	93	3007	2991	2437	II	474392	476437	metabolic process		catalytic activity, transketolase activity
YOR062C		Protein of unknown function; similar to YKR075Cp and Reg1p; expression regulated by glucose and Rgt1p; GFP-fusion protein is induced in response to the DNA-damaging agent MMS [Source:SGD;Acc:S000005588]	4.35123	5.72897	0	0	1	14.7908	11.8732	12.3819	265.273	261.75	265.633	49	50	43	1133	1117	1138	XV	442725	443531	biological_process	cytoplasm, nucleus	molecular_function
YDR119W-A		Putative protein of unknown function; may interact with respiratory chain complexes III (ubiquinol-cytochrome c reductase) or IV (cytochrome c oxidase) [Source:SGD;Acc:S000113555]	4.28069	6.07331	4.4095e-44	3.33202e-43	1	0.905558	1.18732	0.575902	14.7504	20.8556	19.1405	3	5	2	63	89	82	IV	691014	691214	biological_process	cellular_component, membrane, integral to membrane	molecular_function
YOR028C	CIN5	Basic leucine zipper (bZIP) transcription factor of the yAP-1 family; physically interacts with the Tup1-Cyc8 complex and recruits Tup1p to its targets; mediates pleiotropic drug resistance and salt tolerance; nuclearly localized under oxidative str /.../d sequestered in the cytoplasm by Lot6p under reducing conditions [Source:SGD;Acc:S000005554]	4.18338	4.43714	7.53605e-162	2.68303e-160	1	4.22594	4.74926	5.75902	90.1415	85.5315	93.6018	14	20	20	385	365	401	XV	383533	384420	regulation of transcription, DNA-dependent, transcription, DNA-templated, hyperosmotic response, response to drug, hyperosmotic salinity response	nucleus, cytoplasm	sequence-specific DNA binding transcription factor activity, sequence-specific DNA binding, protein dimerization activity, DNA binding, repressing transcription factor binding
YDR074W	TPS2	Phosphatase subunit of the trehalose-6-phosphate synthase/phosphatase complex, which synthesizes the storage carbohydrate trehalose; expression is induced by stress conditions and repressed by the Ras-cAMP pathway [Source:SGD;Acc:S000002481]	4.15871	10.4061	0	0	1	290.684	231.289	239.863	4449.24	4697.67	4440.14	963	974	833	19003	20047	19022	IV	593893	596583	trehalose biosynthetic process, metabolic process		catalytic activity
YML100W	TSL1	Large subunit of trehalose 6-phosphate synthase (Tps1p)/phosphatase (Tps2p) complex, which converts uridine-5'-diphosphoglucose and glucose 6-phosphate to trehalose, similar to Tps3p and may share function; mutant has aneuploidy tolerance [Source:SGD;Acc:S000004566]	4.14337	11.1633	1.00437e-268	9.29708e-267	1	272.573	183.559	198.686	3708.68	4311.25	3530.49	903	773	690	15840	18398	15125	XIII	70624	73920	trehalose biosynthetic process		catalytic activity
YAL061W	BDH2	Putative medium-chain alcohol dehydrogenase with similarity to BDH1; transcription induced by constitutively active PDR1 and PDR3 [Source:SGD;Acc:S000000057]	4.13447	6.07868	1.49276e-169	5.7575e-168	1	11.1686	11.8732	12.9578	173.259	228.24	232.487	37	50	45	740	974	996	I	33448	34701	biological_process, oxidation-reduction process	cytoplasm, nucleus	oxidoreductase activity, acting on the CH-OH group of donors, NAD or NADP as acceptor, diacetyl reductase ((R)-acetoin forming) activity, nucleotide binding, zinc ion binding, oxidoreductase activity, metal ion binding
YIL162W	SUC2	Invertase, sucrose hydrolyzing enzyme; a secreted, glycosylated form is regulated by glucose repression, and an intracellular, nonglycosylated enzyme is produced constitutively [Source:SGD;Acc:S000001424]	4.12989	10.6919	3.21435e-232	2.1253e-230	1	115.911	114.22	101.359	1928.56	2143.44	1734.79	384	481	352	8237	9147	7432	IX	37385	38983	carbohydrate metabolic process		hydrolase activity, hydrolyzing O-glycosyl compounds
YML054C	CYB2	Cytochrome b2 (L-lactate cytochrome-c oxidoreductase), component of the mitochondrial intermembrane space, required for lactate utilization; expression is repressed by glucose and anaerobic conditions [Source:SGD;Acc:S000004518]	4.10006	9.4034	0	0	1	43.4668	37.0442	44.9203	675.71	783.843	682.29	144	156	156	2886	3345	2923	XIII	165533	167308	oxidation-reduction process, metabolic process, electron transport chain, lactate metabolic process, transport	mitochondrial intermembrane space, mitochondrion, respiratory chain	metal ion binding, heme binding, oxidoreductase activity, FMN binding, catalytic activity, L-lactate dehydrogenase (cytochrome) activity
YFR017C	IGD1	Cytoplasmic protein that inhibits Gdb1p glycogen debranching activity; required for normal intracellular accumulation of glycogen; phosphorylated in vivo; expression increases during wine fermentation [Source:SGD;Acc:S000001913]	4.07432	7.55533	3.93587e-124	9.8026e-123	1	6.03706	4.5118	5.75902	80.7761	105.45	86.8326	20	19	20	345	450	372	VI	182274	182861
YEL039C	CYC7	Cytochrome c isoform 2, expressed under hypoxic conditions; electron carrier of the mitochondrial intermembrane space that transfers electrons from ubiquinone-cytochrome c oxidoreductase to cytochrome c oxidase during cellular respiration [Source:SGD;Acc:S000000765]	4.03393	6.84429	2.00504e-241	1.44623e-239	1	21.1297	15.4351	17.2771	302.969	276.981	295.511	70	65	60	1294	1182	1266	V	79636	79977	transport, mitochondrial electron transport, ubiquinol to cytochrome c, mitochondrial electron transport, cytochrome c to oxygen, electron transport chain	mitochondrial intermembrane space, mitochondrion, respiratory chain	metal ion binding, electron carrier activity, iron ion binding, heme binding
YPL054W	LEE1	Zinc-finger protein of unknown function [Source:SGD;Acc:S000005975]	4.00034	4.67726	6.88943e-43	5.10185e-42	1	0.905558	0.949852	1.43975	15.2187	21.3243	17.2732	3	4	5	65	91	74	XVI	455759	456664	biological_process	cellular_component	zinc ion binding, nucleic acid binding, metal ion binding, molecular_function
YDL223C	HBT1	Substrate of the Hub1p ubiquitin-like protein that localizes to the shmoo tip (mating projection); mutants are defective for mating projection formation, thereby implicating Hbt1p in polarized cell morphogenesis [Source:SGD;Acc:S000002382]	3.97435	7.63214	3.82611e-292	4.52132e-290	1	61.2761	64.3525	50.3914	881.747	1019.82	873.462	203	271	175	3766	4352	3742	IV	57265	60405
YDR516C	EMI2	Non-essential protein of unknown function required for transcriptional induction of the early meiotic-specific transcription factor IME1; required for sporulation; expression is regulated by glucose-repression transcription factors Mig1/2p [Source:SGD;Acc:S000002924]	3.96379	10.1345	0	0	1	119.836	101.397	99.3431	1684.12	1818.42	1492.73	397	427	345	7193	7760	6395	IV	1474974	1476476	ascospore formation, positive regulation of transcription from RNA polymerase II promoter, glucose 6-phosphate metabolic process, glycolysis, carbohydrate metabolic process, sporulation resulting in formation of a cellular spore, phosphorylation	cytoplasm	molecular_function, phosphotransferase activity, alcohol group as acceptor, ATP binding, hexokinase activity, transferase activity, kinase activity, glucokinase activity, nucleotide binding
YMR164C	MSS11	Transcription factor involved in regulation of invasive growth and starch degradation; controls the activation of MUC1 and STA2 in response to nutritional signals [Source:SGD;Acc:S000004774]	3.90148	6.13158	0	0	1	22.0353	20.1844	20.4445	298.755	306.273	330.291	73	85	71	1276	1307	1415	XIII	587274	589550	positive regulation of invasive growth in response to glucose limitation, transcription, DNA-templated, positive regulation of transcription from RNA polymerase II promoter, positive regulation of starch catabolic process by positive regulation of transcription from RNA polymerase II promoter, flocculation via cell wall protein-carbohydrate interaction, positive regulation of pseudohyphal growth,…	cytoplasm, nucleus	RNA polymerase II core promoter proximal region sequence-specific DNA binding transcription factor activity involved in positive regulation of transcription, protein binding
YJL108C	PRM10	Pheromone-regulated protein, proposed to be involved in mating; predicted to have 5 transmembrane segments; induced by treatment with 8-methoxypsoralen and UVA irradiation [Source:SGD;Acc:S000003644]	3.82449	8.03104	1.21255e-244	9.35348e-243	1	125.269	89.9985	91.5684	1426.81	1489.18	1418.97	415	379	318	6094	6355	6079	X	217705	218856
YLR258W	GSY2	Glycogen synthase, similar to Gsy1p; expression induced by glucose limitation, nitrogen starvation, heat shock, and stationary phase; activity regulated by cAMP-dependent, Snf1p and Pho85p kinases as well as by the Gac1p-Glc7p phosphatase [Source:SGD;Acc:S000004248]	3.81757	10.0971	1.39413e-251	1.12217e-249	1	56.7483	54.1416	56.1504	759.764	893.511	700.963	188	228	195	3245	3813	3003	XII	660716	662833	metabolic process, glycogen biosynthetic process	cytoplasm	glycogen (starch) synthase activity, transferase activity, transferring glycosyl groups, transferase activity, catalytic activity
YNL195C		Putative protein of unknown function; shares a promoter with YNL194C; the authentic, non-tagged protein is detected in highly purified mitochondria in high-throughput studies [Source:SGD;Acc:S000005139]	3.81487	5.38858	2.40593e-129	6.18636e-128	1	6.64076	5.93658	8.92648	101.38	109.668	90.1005	22	25	31	433	468	386	XIV	271523	272308	biological_process	mitochondrion	molecular_function
YDR534C	FIT1	Mannoprotein that is incorporated into the cell wall via a glycosylphosphatidylinositol (GPI) anchor, involved in the retention of siderophore-iron in the cell wall [Source:SGD;Acc:S000002942]	3.79315	5.26306	1.04817e-236	7.27693e-235	1	17.8093	16.1475	12.9578	220.788	228.474	202.376	59	68	45	943	975	867	IV	1503314	1504900	transport, iron ion homeostasis, ion transport, siderophore transport	cell wall, fungal-type cell wall, membrane, extracellular region, anchored to membrane	ATP binding, nucleotide binding, molecular_function
YHR094C	HXT1	Low-affinity glucose transporter of the major facilitator superfamily, expression is induced by Hxk2p in the presence of glucose and repressed by Rgt1p when glucose is limiting [Source:SGD;Acc:S000001136]	3.7724	10.6959	0	0	1	901.031	800.013	719.589	11095.8	11776.4	10201.7	2985	3369	2499	47391	50255	43705	VIII	290913	292625	transmembrane transport, transport	membrane, integral to membrane	substrate-specific transmembrane transporter activity, transmembrane transporter activity, transporter activity
YDR343C	HXT6	High-affinity glucose transporter of the major facilitator superfamily, nearly identical to Hxt7p, expressed at high basal levels relative to other HXTs, repression of expression by high glucose requires SNF3 [Source:SGD;Acc:S000002751]	3.74335	9.28763	8.52809e-99	1.59478e-97	1	13.8852	9.26106	8.06263	132.754	155.363	127.448	46	39	28	567	663	546	IV	1159608	1161320	transmembrane transport, transport	membrane, integral to membrane	substrate-specific transmembrane transporter activity, transmembrane transporter activity, transporter activity
YJL107C		Putative protein of unknown function; expression is induced by activation of the HOG1 mitogen-activated signaling pathway and this induction is Hog1p/Pbs2p dependent; YJL107C and adjacent ORF, YJL108C are merged in related fungi [Source:SGD;Acc:S000003643]	3.71184	7.50433	2.18362e-231	1.41021e-229	1	89.9521	71.4764	59.3179	955.265	1014.43	918.278	298	301	206	4080	4329	3934	X	218853	220016	biological_process	cellular_component	molecular_function
YML128C	MSC1	Protein of unknown function; mutant is defective in directing meiotic recombination events to homologous chromatids; the authentic, non-tagged protein is detected in highly purified mitochondria and is phosphorylated [Source:SGD;Acc:S000004597]	3.67075	8.79852	4.12321e-195	1.95729e-193	1	54.3335	45.3554	57.3022	655.34	721.511	615.998	180	191	199	2799	3079	2639	XIII	15135	16676	reciprocal meiotic recombination	mitochondrion, plasma membrane enriched fraction, endoplasmic reticulum	molecular_function
YDL214C	PRR2	Serine/threonine protein kinase that inhibits pheromone induced signalling downstream of MAPK, possibly at the level of the Ste12p transcription factor; mutant has increased aneuploidy tolerance [Source:SGD;Acc:S000002373]	3.66886	6.07469	2.05902e-200	1.03025e-198	1	10.8667	14.0103	10.3662	138.139	161.69	154.992	36	59	36	590	690	664	IV	74446	76545	protein phosphorylation		protein kinase activity, ATP binding, protein serine/threonine kinase activity, transferase activity, transferring phosphorus-containing groups
YPL061W	ALD6	Cytosolic aldehyde dehydrogenase, activated by Mg2+ and utilizes NADP+ as the preferred coenzyme; required for conversion of acetaldehyde to acetate; constitutively expressed; locates to the mitochondrial outer surface upon oxidative stress [Source:SGD;Acc:S000005982]	3.63695	10.2065	0	0	1	475.418	526.93	487.501	5986.8	6827.99	5729.32	1575	2219	1693	25570	29138	24545	XVI	432588	434090	response to salt stress, NADPH regeneration, metabolic process, oxidation-reduction process, acetate biosynthetic process	mitochondrion, cytosol, cytoplasm	aldehyde dehydrogenase (NAD) activity, oxidoreductase activity, acting on the aldehyde or oxo group of donors, NAD or NADP as acceptor, aldehyde dehydrogenase [NAD(P)+] activity, oxidoreductase activity
YGL037C	PNC1	Nicotinamidase that converts nicotinamide to nicotinic acid as part of the NAD(+) salvage pathway, required for life span extension by calorie restriction; PNC1 expression responds to all known stimuli that extend replicative life span [Source:SGD;Acc:S000003005]	3.56407	9.74826	8.61885e-270	8.39808e-268	1	266.234	219.891	283.92	3015.88	2892.84	3186.66	882	926	986	12881	12345	13652	VII	427297	427947	metabolic process		catalytic activity
YHR022C		Putative protein of unknown function; YHR022C is not an essential gene [Source:SGD;Acc:S000001064]	3.4405	3.33335	1.70177e-84	2.64752e-83	1	6.94261	4.03687	3.45541	53.3825	51.5532	50.1855	23	17	12	228	220	215	VIII	149575	150345	small GTPase mediated signal transduction, biological_process	cellular_component	GTP binding, nucleotide binding, molecular_function, ATP binding
YOR347C	PYK2	Pyruvate kinase that appears to be modulated by phosphorylation; PYK2 transcription is repressed by glucose, and Pyk2p may be active under low glycolytic flux [Source:SGD;Acc:S000005874]	3.3572	8.09192	4.81281e-196	2.34477e-194	1	25.3556	23.5088	21.5963	250.289	256.126	215.914	84	99	75	1069	1093	925	XV	984942	986462	glycolysis		magnesium ion binding, pyruvate kinase activity, potassium ion binding, catalytic activity
YLR149C		Putative protein of unknown function; overexpression causes a cell cycle delay or arrest; null mutation results in a decrease in plasma membrane electron transport; YLR149C is not an essential gene [Source:SGD;Acc:S000004139]	3.3497	7.41416	1.94145e-195	9.37638e-194	1	15.0926	16.3849	16.7012	152.421	173.875	166.663	50	69	58	651	742	714	XII	437631	439823	biological_process	cellular_component	molecular_function, protein binding
YBR132C	AGP2	High affinity polyamine permease, preferentially uses spermidine over putrescine; expression is down-regulated by osmotic stress; plasma membrane carnitine transporter, also functions as a low-affinity amino acid permease [Source:SGD;Acc:S000000336]	3.34179	5.86944	3.34962e-48	2.81449e-47	1	9.96114	9.0236	8.63853	86.6295	98.1854	95.7026	33	38	30	370	419	410	II	499652	501442	transmembrane transport, amino acid transmembrane transport, response to osmotic stress, fatty acid metabolic process, amino acid transport, transport, polyamine transport, carnitine transport	integral to membrane, endoplasmic reticulum membrane, integral to plasma membrane, membrane, fungal-type vacuole membrane	carnitine transmembrane transporter activity, amino acid transmembrane transporter activity, polyamine transmembrane transporter activity
YOR185C	GSP2	GTP binding protein (mammalian Ranp homolog) involved in the maintenance of nuclear organization, RNA processing and transport; interacts with Kap121p, Kap123p and Pdr6p (karyophilin betas); Gsp1p homolog that is not required for viability [Source:SGD;Acc:S000005711]	3.27147	5.81238	5.58878e-99	1.04865e-97	1	9.96114	5.46165	6.62287	74.9228	68.4252	66.0582	33	23	23	320	292	283	XV	681444	682106	intracellular protein transport, protein transport, transport, small GTPase mediated signal transduction, GTP catabolic process, signal transduction, nucleus organization, nucleocytoplasmic transport	nucleus, integral to membrane	GTP binding, GTPase activity, nucleotide binding
YGR086C	PIL1	Primary component of eisosomes, which are large immobile cell cortex structures associated with endocytosis; null mutants show activation of Pkc1p/Ypk1p stress resistance pathways; detected in phosphorylated state in mitochondria; member of the BAR /.../ family [Source:SGD;Acc:S000003318]	3.26441	10.0702	0	0	1	410.218	434.32	446.036	4072.99	4015.99	4316.19	1359	1829	1549	17396	17138	18491	VII	649598	650617
YBL064C	PRX1	Mitochondrial peroxiredoxin (1-Cys Prx) with thioredoxin peroxidase activity, has a role in reduction of hydroperoxides; reactivation requires Trr2p and glutathione; induced during respiratory growth and oxidative stress; phosphorylated [Source:SGD;Acc:S000000160]	3.2515	7.86558	1.52687e-231	9.97672e-230	1	33.8075	25.4085	34.2662	296.179	288.932	297.378	112	107	119	1265	1233	1274	II	100371	101156	oxidation-reduction process		antioxidant activity, oxidoreductase activity, peroxiredoxin activity
YNL036W	NCE103	Carbonic anhydrase; metalloenzyme that catalyzes CO2 hydration to bicarbonate and protons; poorly transcribed under aerobic conditions and at an undetectable level under anaerobic conditions; involved in non-classical protein export pathway [Source:SGD;Acc:S000004981]	3.18962	7.48297	3.4234e-167	1.26757e-165	1	47.6927	63.6401	47.5119	532.42	457.652	469.176	158	268	165	2274	1953	2010	XIV	559814	560479	carbon utilization, cellular response to oxidative stress	cytoplasm, nucleus	lyase activity, carbonate dehydratase activity, zinc ion binding, metal ion binding
YHR021W-A	ECM12	Putative protein of unknown function; may contribute to cell wall biosynthesis, mutants display zymolyase hypersensitivity [Source:SGD;Acc:S000003531]	3.18524	2.92438	2.03917e-67	2.36441e-66	1	3.62223	4.98672	4.31926	41.6758	39.8366	38.2811	12	21	15	178	170	164	VIII	149225	149680	fungal-type cell wall organization	membrane, integral to membrane, cellular_component	molecular_function
YIL155C	GUT2	Mitochondrial glycerol-3-phosphate dehydrogenase; expression is repressed by both glucose and cAMP and derepressed by non-fermentable carbon sources in a Snf1p, Rsf1p, Hap2/3/4/5 complex dependent manner [Source:SGD;Acc:S000001417]	3.1778	8.7587	4.50899e-104	8.97595e-103	1	33.5057	31.1077	23.0361	249.118	301.821	243.692	111	131	80	1064	1288	1044	IX	51759	53708	NADH oxidation, glycerol metabolic process, oxidation-reduction process, glycerol-3-phosphate metabolic process, replicative cell aging	mitochondrial inner membrane, mitochondrion, membrane, integral to mitochondrial outer membrane, glycerol-3-phosphate dehydrogenase complex	glycerol-3-phosphate dehydrogenase activity, sn-glycerol-3-phosphate:ubiquinone oxidoreductase activity, sn-glycerol-3-phosphate:ubiquinone-8 oxidoreductase activity, oxidoreductase activity
YPR184W	GDB1	Glycogen debranching enzyme containing glucanotranferase and alpha-1,6-amyloglucosidase activities, required for glycogen degradation; phosphorylated in mitochondria; activity is inhibited by Igd1p [Source:SGD;Acc:S000006388]	3.15578	9.49667	2.17798e-183	9.6004e-182	1	49.202	42.7433	32.5385	342.303	431.407	335.893	163	180	113	1462	1841	1439	XVI	902044	906654	metabolic process, carbohydrate metabolic process, glycogen catabolic process, glycogen biosynthetic process	mitochondrion, cytoplasm, nucleus	4-alpha-glucanotransferase activity, hydrolase activity, acting on glycosyl bonds, amylo-alpha-1,6-glucosidase activity, transferase activity, transferase activity, transferring glycosyl groups, hydrolase activity, catalytic activity, cation binding
YDR070C	FMP16	Putative protein of unknown function; proposed to be involved in responding to conditions of stress; the authentic, non-tagged protein is detected in highly purified mitochondria in high-throughput studies [Source:SGD;Acc:S000002477]	3.11841	5.61831	7.79389e-25	3.6254e-24	1	0.905558	1.8997	1.43975	14.048	11.951	12.6047	3	8	5	60	51	54	IV	588098	588379	biological_process	mitochondrion	molecular_function
YOL152W	FRE7	Putative ferric reductase with similarity to Fre2p; expression induced by low copper levels [Source:SGD;Acc:S000005512]	3.11251	5.10708	8.14085e-122	1.96584e-120	1	9.65929	14.2478	9.50238	95.2924	104.278	95.2358	32	60	33	407	445	408	XV	40748	42610	iron ion homeostasis, copper ion transport, ion transport, transport, electron transport chain, oxidation-reduction process, iron ion transport, copper ion import	integral to membrane, plasma membrane, membrane	electron carrier activity, iron ion binding, metal ion binding, flavin adenine dinucleotide binding, oxidoreductase activity, ferric-chelate reductase activity
YPR036W-A		Protein of unknown function; transcription is regulated by Pdr1p [Source:SGD;Acc:S000028425]	3.09865	6.55113	8.23297e-154	2.75457e-152	1	41.3538	36.8068	43.7685	370.399	366.262	305.081	137	155	152	1582	1563	1307	XVI	645950	646153	response to drug	cellular_component	molecular_function
YHR092C	HXT4	High-affinity glucose transporter of the major facilitator superfamily, expression is induced by low levels of glucose and repressed by high levels of glucose [Source:SGD;Acc:S000001134]	3.05721	7.76053	7.26344e-118	1.64658e-116	1	34.7131	26.1209	24.4758	221.725	263.156	222.45	115	110	85	947	1123	953	VIII	287081	288811	transmembrane transport, transport	membrane, integral to membrane	substrate-specific transmembrane transporter activity, transmembrane transporter activity, transporter activity
YLR312C		Putative protein of unknown function [Source:SGD;Acc:S000004303]	3.00802	5.00704	2.3077e-17	8.47683e-17	1	0.301853	1.42478	1.1518	5.61921	9.37331	9.80368	1	6	4	24	40	42	XII	757637	758833	biological_process	membrane, cellular_component, integral to membrane	molecular_function
YPR151C	SUE1	Mitochondrial protein required for degradation of unstable forms of cytochrome c [Source:SGD;Acc:S000006355]	2.97673	3.43342	1.15982e-25	5.54359e-25	1	2.11297	1.66224	1.1518	12.4091	14.2943	12.6047	7	7	4	53	61	54	XVI	831055	831675
YCL042W		Putative protein of unknown function; epitope-tagged protein localizes to the cytoplasm [Source:SGD;Acc:S000000547]	2.96263	6.2677	1.31325e-106	2.68154e-105	1	19.3186	11.6357	11.2301	118.94	119.51	86.5992	64	49	39	508	510	371	III	50584	50943	biological_process	cytoplasm	molecular_function
YDL110C	TMA17	Protein of unknown function that associates with ribosomes; heterozygous deletion demonstrated increases in chromosome instability in a rad9 deletion background; protein abundance is decreased upon intracellular iron depletion [Source:SGD;Acc:S000002268]	2.92523	7.14887	1.06386e-267	9.68635e-266	1	38.0335	37.5192	37.1457	277.448	276.513	302.514	126	158	129	1185	1180	1296	IV	264512	264964
YCL040W	GLK1	Glucokinase, catalyzes the phosphorylation of glucose at C6 in the first irreversible step of glucose metabolism; one of three glucose phosphorylating enzymes; expression regulated by non-fermentable carbon sources [Source:SGD;Acc:S000000545]	2.92061	12.6093	4.42247e-109	9.1994e-108	1	1685.85	1103.73	1239.63	10529.2	10963.5	9007.02	5585	4648	4305	44971	46786	38587	III	50838	52340	mannose metabolic process, phosphorylation, glucose import, glucose metabolic process, carbohydrate metabolic process, glycolysis, glucose 6-phosphate metabolic process	cytosol, plasma membrane enriched fraction	glucokinase activity, nucleotide binding, kinase activity, transferase activity, hexokinase activity, ATP binding, phosphotransferase activity, alcohol group as acceptor
YDL181W	INH1	Protein that inhibits ATP hydrolysis by the F1F0-ATP synthase; inhibitory function is enhanced by stabilizing proteins Stf1p and Stf2p; has similarity to Stf1p; has a calmodulin-binding motif and binds calmodulin in vitro [Source:SGD;Acc:S000002340]	2.89497	6.51848	6.74399e-79	9.60413e-78	1	9.35744	4.74926	5.75902	49.4022	51.7875	43.6497	31	20	20	211	221	187	IV	135179	135436	negative regulation of nucleotide metabolic process	mitochondrion	enzyme inhibitor activity
YGR049W	SCM4	Mitochondrial outer membrane protein of unknown function; predicted to have 4 transmembrane segments; import is mediated by Tom70p and Mim1p; interacts genetically with a cdc4 mutation [Source:SGD;Acc:S000003281]	2.82832	7.60771	1.37928e-154	4.64275e-153	1	142.173	150.077	144.263	1076.78	1040.44	985.27	471	632	501	4599	4440	4221	VII	591314	591877
YPR160W	GPH1	Non-essential glycogen phosphorylase required for the mobilization of glycogen, activity is regulated by cyclic AMP-mediated phosphorylation, expression is regulated by stress-response elements and by the HOG MAP kinase pathway [Source:SGD;Acc:S000006364]	2.80639	10.364	3.27948e-68	3.91704e-67	1	24.1482	10.9233	12.0939	92.7169	135.444	96.4029	80	46	42	396	578	413	XVI	861306	864014	glycogen catabolic process, glycogen metabolic process, carbohydrate metabolic process	cytoplasm	glycogen phosphorylase activity, transferase activity, transferase activity, transferring glycosyl groups, pyridoxal phosphate binding, phosphorylase activity
YDL130W-A	STF1	Protein involved in regulation of the mitochondrial F1F0-ATP synthase; Stf1p and Stf2p may act as stabilizing factors that enhance inhibitory action of the Inh1p protein [Source:SGD;Acc:S000007232]	2.76307	6.3972	3.6042e-80	5.254e-79	1	8.45188	10.9233	10.0783	75.391	61.6295	65.1245	28	46	35	322	263	279	IV	229171	229431	negative regulation of nucleotide metabolic process	mitochondrion	enzyme inhibitor activity
YML070W	DAK1	Dihydroxyacetone kinase, required for detoxification of dihydroxyacetone (DHA); involved in stress adaptation [Source:SGD;Acc:S000004535]	2.74354	9.00235	1.73163e-236	1.18734e-234	1	222.466	238.65	241.015	1585.55	1727.27	1392.12	737	1005	837	6772	7371	5964	XIII	133475	135229	phosphorylation, glycerol metabolic process, glycerol catabolic process, response to stress	cytoplasm	glycerone kinase activity, nucleotide binding, transferase activity, kinase activity, ATP binding
YGR051C		Dubious open reading frame unlikely to encode a protein, based on available experimental and comparative sequence data; YGR051C is not an essential gene [Source:SGD;Acc:S000003283]	2.72999	2.03227	1.61179e-21	6.84395e-21	1	2.41482	1.8997	1.1518	13.1115	11.0136	12.6047	8	8	4	56	47	54	VII	592906	593229
YLR252W		Dubious open reading frame unlikely to encode a protein, based on experimental and comparative sequence data; partially overlaps the verified gene SYM1, a mitochondrial protein involved in ethanol metabolism [Source:SGD;Acc:S000004242]	2.71331	5.28783	9.44886e-76	1.2495e-74	1	12.9797	9.73598	10.9421	79.1372	75.2208	64.8911	43	41	38	338	321	278	XII	641957	642262
YGR248W	SOL4	6-phosphogluconolactonase with similarity to Sol3p [Source:SGD;Acc:S000003480]	2.69348	6.33117	5.17488e-132	1.35572e-130	1	30.4871	21.3717	27.9312	178.41	173.406	159.193	101	90	97	762	740	682	VII	985972	986739	carbohydrate metabolic process, pentose-phosphate shunt		6-phosphogluconolactonase activity
YDL204W	RTN2	Protein of unknown function; has similarity to mammalian reticulon proteins; member of the RTNLA (reticulon-like A) subfamily [Source:SGD;Acc:S000002363]	2.69184	7.56817	6.90846e-96	1.24577e-94	1	17.5075	20.4218	12.3819	111.682	120.447	96.8697	58	86	43	477	514	415	IV	94605	95786		endoplasmic reticulum
YOR049C	RSB1	Suppressor of sphingoid long chain base (LCB) sensitivity of an LCB-lyase mutation; putative integral membrane transporter or flippase that may transport LCBs from the cytoplasmic side toward the extracytoplasmic side of the membrane [Source:SGD;Acc:S000005575]	2.66933	5.51852	1.22596e-99	2.31597e-98	1	17.5075	19.2345	19.8686	111.448	136.147	113.676	58	81	69	476	581	487	XV	422668	423732	response to stress	integral to membrane
YKL151C		NADHX dehydratase; converts (S)-NADHX to NADH in an ATP-dependent manner; homologous to Carkd in mammals, and the C-terminal domain of YjeF in E.coli; enzyme is widespread in eukaryotes, prokaryotes and archaea; YKL151C promoter contains STREs (stre /.../ponse elements) and expression is induced by heat shock or methyl methanesulfonate; green fluorescent protein (GFP)-fusion protein localizes to …	2.66018	7.79184	2.92304e-125	7.34596e-124	1	44.6742	40.3687	52.983	291.965	294.556	283.14	148	170	184	1247	1257	1213	XI	164917	165930	nicotinamide nucleotide metabolic process	cytoplasm	ATP-dependent NAD(P)H-hydrate dehydratase activity
YCL026C-B	HBN1	Putative protein of unknown function; similar to bacterial nitroreductases; green fluorescent protein (GFP)-fusion protein localizes to the cytoplasm and nucleus; protein becomes insoluble upon intracellular iron depletion [Source:SGD;Acc:S000007548]	2.65726	4.19508	1.62833e-47	1.35183e-46	1	6.64076	3.79941	5.47107	35.5883	32.8066	30.3447	22	16	19	152	140	130	III	73405	73986			oxidoreductase activity
YDR461C-A		Putative protein of unknown function [Source:SGD;Acc:S000087209]	2.65549	3.26361	3.01113e-21	1.26408e-20	1	1.50926	2.37463	2.30361	13.1115	13.357	13.5384	5	10	8	56	57	58	IV	1385524	1385766	biological_process	cellular_component	molecular_function
YLR251W	SYM1	Protein required for ethanol metabolism; induced by heat shock and localized to the inner mitochondrial membrane; homologous to mammalian peroxisomal membrane protein Mpv17 [Source:SGD;Acc:S000004241]	2.64291	6.5291	1.50996e-85	2.37573e-84	1	25.3556	21.8466	28.7951	176.069	160.752	135.851	84	92	100	752	686	582	XII	641464	642057		integral to membrane
YBR126C	TPS1	Synthase subunit of trehalose-6-phosphate synthase/phosphatase complex, which synthesizes the storage carbohydrate trehalose; also found in a monomeric form; expression is induced by the stress response and repressed by the Ras-cAMP pathway [Source:SGD;Acc:S000000330]	2.61205	10.4264	6.09958e-159	2.13063e-157	1	483.87	378.041	428.759	2485.09	2876.9	2521.88	1603	1592	1489	10614	12277	10804	II	488905	490392	trehalose biosynthetic process		catalytic activity, alpha,alpha-trehalose-phosphate synthase (UDP-forming) activity
YIL055C		Putative protein of unknown function [Source:SGD;Acc:S000001317]	2.57208	6.53627	2.80072e-156	9.60198e-155	1	31.9964	30.1578	31.6746	182.624	184.42	190.238	106	127	110	780	787	815	IX	252042	253925	biological_process	cellular_component	molecular_function
YIL053W	RHR2	Constitutively expressed isoform of DL-glycerol-3-phosphatase; involved in glycerol biosynthesis, induced in response to both anaerobic and, along with the Hor2p/Gpp2p isoform, osmotic stress [Source:SGD;Acc:S000001315]	2.56249	10.6911	3.58777e-221	2.14263e-219	1	1297.36	1273.99	1298.66	7474.48	7910.14	7476.01	4298	5365	4510	31924	33756	32028	IX	255115	255867	metabolic process		catalytic activity, hydrolase activity
YLR108C		Protein of unknown function; green fluorescent protein (GFP)-fusion protein localizes to the nucleus; YLR108C is not an esssential gene [Source:SGD;Acc:S000004098]	2.5568	6.22368	2.24033e-243	1.68146e-241	1	41.052	38.7065	37.1457	233.9	218.398	235.288	136	163	129	999	932	1008	XII	366667	368124	biological_process	nucleus	molecular_function, protein binding
YMR195W	ICY1	Protein of unknown function, required for viability in rich media of cells lacking mitochondrial DNA; mutants have an invasive growth defect with elongated morphology; induced by amino acid starvation [Source:SGD;Acc:S000004808]	2.55212	3.56338	9.82619e-29	5.1437e-28	1	4.82965	7.12389	6.91082	38.1638	33.2753	40.6153	16	30	24	163	142	174	XIII	654034	654417
YHL021C	AIM17	Putative protein of unknown function; the authentic, non-tagged protein is detected in highly purified mitochondria in high-throughput studies; null mutant displays reduced frequency of mitochondrial genome loss [Source:SGD;Acc:S000001013]	2.53801	9.17426	6.89409e-195	3.2449e-193	1	217.334	173.111	181.985	1061.56	1196.27	1060.43	720	729	632	4534	5105	4543	VIII	64462	65859	oxidation-reduction process, biological_process	mitochondrion	molecular_function, oxidoreductase activity, acting on single donors with incorporation of molecular oxygen, incorporation of two atoms of oxygen, oxidoreductase activity, metal ion binding
YHR104W	GRE3	Aldose reductase involved in methylglyoxal, d-xylose, arabinose, and galactose metabolism; stress induced (osmotic, ionic, oxidative, heat shock, starvation and heavy metals); regulated by the HOG pathway [Source:SGD;Acc:S000001146]	2.53643	9.20964	3.20243e-130	8.27268e-129	1	347.131	249.099	314.73	1890.4	1820.06	1566.49	1150	1049	1093	8074	7767	6711	VIII	323409	324392	cellular response to oxidative stress, oxidation-reduction process, response to stress, galactose catabolic process, D-xylose catabolic process, arabinose catabolic process	cytoplasm, nucleus	alditol:NADP+ 1-oxidoreductase activity, glucose 1-dehydrogenase (NADP+) activity, mRNA binding, D-xylose:NADP reductase activity, oxidoreductase activity
YPL223C	GRE1	Hydrophilin of unknown function; stress induced (osmotic, ionic, oxidative, heat shock and heavy metals); regulated by the HOG pathway [Source:SGD;Acc:S000006144]	2.52425	4.15402	5.12469e-31	2.86055e-30	1	5.1315	4.27433	3.74336	30.2032	25.7766	19.8408	17	18	13	129	110	85	XVI	128632	129138	response to stress, biological_process	cytoplasm	molecular_function
YFL052W		Putative zinc cluster protein that contains a DNA binding domain; null mutant sensitive to calcofluor white, low osmolarity and heat, suggesting a role for YFL052Wp in cell wall integrity [Source:SGD;Acc:S000001842]	2.5189	6.76089	5.56814e-43	4.13442e-42	1	5.1315	5.69911	4.31926	27.1595	33.7439	27.0768	17	24	15	116	144	116	VI	28232	29629	transcription, DNA-templated, regulation of transcription, DNA-dependent, biological_process	cellular_component, nucleus	DNA binding, zinc ion binding, metal ion binding, sequence-specific DNA binding transcription factor activity
YPL222W	FMP40	Putative protein of unknown function; proposed to be involved in responding to environmental stresses; the authentic, non-tagged protein is detected in highly purified mitochondria in high-throughput studies [Source:SGD;Acc:S000006143]	2.50048	6.40686	3.03032e-136	8.37333e-135	1	22.0353	16.3849	17.853	101.614	110.839	103.172	73	69	62	434	473	442	XVI	130162	132228	biological_process	mitochondrion	molecular_function
YJL133C-A		Putative protein of unknown function; the authentic, non-tagged protein is detected in highly purified mitochondria in high-throughput studies [Source:SGD;Acc:S000028805]	2.48791	5.75995	2.93319e-58	2.90391e-57	1	21.4315	21.1342	19.0048	126.432	117.635	102.005	71	89	66	540	502	437	X	159623	159847	biological_process	mitochondrion, membrane, mitochondrial outer membrane, integral to membrane	molecular_function
YAL060W	BDH1	NAD-dependent (R,R)-butanediol dehydrogenase, catalyzes oxidation of (R,R)-2,3-butanediol to (3R)-acetoin, oxidation of meso-butanediol to (3S)-acetoin, and reduction of acetoin; enhances use of 2,3-butanediol as an aerobic carbon source [Source:SGD;Acc:S000000056]	2.47146	10.0091	4.49561e-114	9.71543e-113	1	232.729	328.886	317.034	1524.68	1700.08	1654.72	771	1385	1101	6512	7255	7089	I	35155	36303	oxidation-reduction process, butanediol biosynthetic process, alcohol metabolic process	cytoplasm	oxidoreductase activity, zinc ion binding, nucleotide binding, diacetyl reductase ((R)-acetoin forming) activity, (R,R)-butanediol dehydrogenase activity, metal ion binding
YOR203W		Dubious open reading frame unlikely to encode a protein, based on available experimental and comparative sequence data; overlaps 5' end of essential DED1 gene required for translation initiation [Source:SGD;Acc:S000005729]	2.46416	2.75846	6.0313e-17	2.1766e-16	1	1.50926	1.42478	2.87951	11.7067	11.4823	8.87	5	6	10	50	49	38	XV	722565	722918
YGR144W	THI4	Thiazole synthase, abundant protein involved in the formation of the thiazole moiety of thiamine during thiamine biosynthesis; acts more as a co-substrate rather than an enzyme by providing the sulphur source for thiazole formation; undergoes a sing /.../nover only; required for mitochondrial genome stability in response to DNA damaging agents [Source:SGD;Acc:S000003376]	2.45865	4.70539	7.59748e-45	5.87694e-44	1	9.96114	7.59882	6.91082	44.0171	47.5695	42.4826	33	32	24	188	203	182	VII	780399	781379	thiamine biosynthetic process
YBR296C	PHO89	Na+/Pi cotransporter, active in early growth phase; similar to phosphate transporters of Neurospora crassa; transcription regulated by inorganic phosphate concentrations and Pho4p [Source:SGD;Acc:S000000500]	2.43225	3.3661	2.75745e-38	1.85635e-37	1	4.52779	7.59882	5.47107	37.2273	28.8229	31.2784	15	32	19	159	123	134	II	796798	798522	phosphate ion transport	membrane	inorganic phosphate transmembrane transporter activity
YKL035W	UGP1	UDP-glucose pyrophosphorylase (UGPase), catalyses the reversible formation of UDP-Glc from glucose 1-phosphate and UTP, involved in a wide variety of metabolic pathways, expression modulated by Pho85p through Pho4p [Source:SGD;Acc:S000001518]	2.42329	10.5345	3.79181e-139	1.12619e-137	1	696.676	532.392	545.379	3259.14	3375.8	2877.15	2308	2242	1894	13920	14406	12326	XI	369891	371390	UDP-glucose metabolic process, glycogen biosynthetic process, trehalose biosynthetic process, (1->6)-beta-D-glucan biosynthetic process, metabolic process	plasma membrane enriched fraction, cytoplasm	nucleotidyltransferase activity, metal ion binding, UTP:glucose-1-phosphate uridylyltransferase activity, transferase activity
YLR042C		Protein of unknown function; localizes to the cytoplasm; YLL042C is not an essential gene [Source:SGD;Acc:S000004032]	2.42001	7.72327	2.89186e-97	5.30079e-96	1	172.66	184.034	156.357	986.639	941.549	820.008	572	775	543	4214	4018	3513	XII	229966	230451	biological_process	fungal-type cell wall, membrane, anchored to membrane, cell wall, extracellular region	molecular_function
YDL199C		Putative transporter, member of the sugar porter family [Source:SGD;Acc:S000002358]	2.39693	6.15793	2.34515e-70	2.86893e-69	1	19.6204	17.0973	17.2771	110.277	92.7958	80.7637	65	72	60	471	396	346	IV	101290	103353	transmembrane transport, transport	membrane, integral to membrane	substrate-specific transmembrane transporter activity, transporter activity, transmembrane transporter activity
YER067C-A		Dubious open reading frame unlikely to encode a protein, based on available experimental and comparative sequence data; partially overlaps the uncharacterized ORF YER067W [Source:SGD;Acc:S000028748]	2.38537	4.73622	3.71865e-09	9.50018e-09	1	1.20741	0.949852	1.43975	5.61921	5.15532	8.16974	4	4	5	24	22	35	V	292240	292563
YNL194C		Integral membrane protein required for sporulation and plasma membrane sphingolipid content; has sequence similarity to SUR7 and FMP45; GFP-fusion protein is induced in response to the DNA-damaging agent MMS [Source:SGD;Acc:S000005138]	2.34896	4.89848	9.13528e-53	8.27689e-52	1	12.6778	9.49852	11.518	55.7238	67.4878	47.1511	42	40	40	238	288	202	XIV	272710	273615	ascospore formation	integral to membrane, cell cortex, cytoplasm, endoplasmic reticulum, plasma membrane, plasma membrane enriched fraction, membrane	molecular_function
YGL157W	ARI1	NADPH-dependent aldehyde reductase, utilizes aromatic and alophatic aldehyde substrates; member of the short-chain dehydrogenase/reductase superfamily [Source:SGD;Acc:S000003125]	2.32748	7.76623	4.6245e-234	3.09452e-232	1	116.515	111.845	119.212	600.553	560.524	581.919	386	471	414	2565	2392	2493	VII	209006	210049	biological_process, cellular metabolic process, oxidation-reduction process	nucleus, cytoplasm	oxidoreductase activity, carbonyl reductase (NADPH) activity, coenzyme binding, nucleotide binding, catalytic activity
YBR053C		Putative protein of unknown function; induced by cell wall perturbation [Source:SGD;Acc:S000000257]	2.30234	7.48203	7.21257e-120	1.6974e-118	1	32.902	46.0678	43.4806	194.331	215.586	198.875	109	194	151	830	920	852	II	339675	340751	biological_process	cellular_component	molecular_function
YER039C-A		Putative protein of unknown function; YER039C-A is not an essential gene [Source:SGD;Acc:S000007226]	2.29688	2.44183	1.06574e-11	3.09252e-11	1	1.50926	1.42478	1.72771	8.66295	6.79565	7.70289	5	6	6	37	29	33	V	229263	229481	biological_process	integral to membrane, membrane	molecular_function
YDR513W	GRX2	Cytoplasmic glutaredoxin, thioltransferase, glutathione-dependent disulfide oxidoreductase involved in maintaining redox state of target proteins, also exhibits glutathione peroxidase activity, expression induced in response to stress [Source:SGD;Acc:S000002921]	2.27442	8.34413	1.30916e-102	2.54232e-101	1	104.139	79.7876	101.935	472.95	450.622	454.704	345	336	354	2020	1923	1948	IV	1471017	1471448	cellular response to oxidative stress, transport, electron transport chain, cell redox homeostasis	mitochondrion, cytosol, cytoplasm	disulfide oxidoreductase activity, glutathione peroxidase activity, glutathione transferase activity, electron carrier activity, protein disulfide oxidoreductase activity
YIL111W	COX5B	Subunit Vb of cytochrome c oxidase, which is the terminal member of the mitochondrial inner membrane electron transport chain; predominantly expressed during anaerobic growth while its isoform Va (Cox5Ap) is expressed during aerobic growth [Source:SGD;Acc:S000001373]	2.26845	4.85033	6.41572e-43	4.7574e-42	1	7.24447	8.78613	9.79033	38.8662	43.5859	42.7161	24	37	34	166	186	183	IX	155222	155765	mitochondrial electron transport, cytochrome c to oxygen, oxidation-reduction process	mitochondrial respiratory chain complex IV, mitochondrion, integral to membrane, mitochondrial inner membrane, membrane	cytochrome-c oxidase activity, oxidoreductase activity, nitrite reductase (NO-forming) activity
YPR026W	ATH1	Acid trehalase required for utilization of extracellular trehalose [Source:SGD;Acc:S000006230]	2.26496	7.53171	2.8635e-124	7.1639e-123	1	57.9557	48.205	53.8468	247.713	284.48	233.888	192	203	187	1058	1214	1002	XVI	615379	619014	response to stress, trehalose catabolic process, carbohydrate metabolic process, metabolic process	vacuole, fungal-type vacuole, cell wall-bounded periplasmic space, fungal-type cell wall	alpha,alpha-trehalase activity, catalytic activity, carbohydrate binding, hydrolase activity, hydrolase activity, acting on glycosyl bonds
YJR078W	BNA2	Putative tryptophan 2,3-dioxygenase or indoleamine 2,3-dioxygenase, required for de novo biosynthesis of NAD from tryptophan via kynurenine; interacts genetically with telomere capping gene CDC13; regulated by Hst1p and Aftp [Source:SGD;Acc:S000003839]	2.26492	7.23858	1.0348e-45	8.14061e-45	1	14.1871	19.9469	14.6855	62.7478	87.8748	86.8326	47	84	51	268	375	372	X	578860	580221	oxidation-reduction process, 'de novo' NAD biosynthetic process from tryptophan	cytoplasm	indoleamine 2,3-dioxygenase activity, heme binding, metal ion binding, oxidoreductase activity, acting on single donors with incorporation of molecular oxygen, incorporation of two atoms of oxygen, oxidoreductase activity, tryptophan 2,3-dioxygenase activity
YGL062W	PYC1	Pyruvate carboxylase isoform, cytoplasmic enzyme that converts pyruvate to oxaloacetate; highly similar to isoform Pyc2p but differentially regulated; mutations in the human homolog are associated with lactic acidosis [Source:SGD;Acc:S000003030]	2.26244	9.25218	3.62096e-195	1.73369e-193	1	300.042	263.347	254.261	1303.42	1393.81	1222.89	994	1109	883	5567	5948	5239	VII	385196	388732	metabolic process, gluconeogenesis		catalytic activity, ATP binding, ligase activity, biotin carboxylase activity, pyruvate carboxylase activity, metal ion binding
YKL091C		Putative homolog of Sec14p, which is a phosphatidylinositol/phosphatidylcholine transfer protein involved in lipid metabolism; localizes to the nucleus; contains a CRAL/TRIO domain and binds several lipids in a large-scale study [Source:SGD;Acc:S000001574]	2.23034	7.10062	1.14575e-115	2.51522e-114	1	40.4483	38.2315	38.0095	187.073	188.169	172.031	134	161	132	799	803	737	XI	269718	270650	biological_process	nucleus	molecular_function
YBR214W	SDS24	One of two S. cerevisiae homologs (Sds23p and Sds24p) of the S. pombe Sds23 protein, which is implicated in APC/cyclosome regulation; involved in cell separation during budding; may play an indirect role in fluid-phase endocytosis [Source:SGD;Acc:S000000418]	2.22623	9.39404	4.961e-89	8.12785e-88	1	233.936	161.712	162.404	864.187	980.214	761.886	775	681	564	3691	4183	3264	II	651415	652998			protein binding
YCR091W	KIN82	Putative serine/threonine protein kinase implicated in the regulation of phospholipid asymmetry through the activation of phospholipid translocases (flippases) Lem3p-Dnf1p/Dnf2p; similar to Fpk1p [Source:SGD;Acc:S000000687]	2.21646	6.26613	2.8202e-71	3.51197e-70	1	21.1297	13.5354	13.2457	74.2204	75.6895	70.2597	70	57	46	317	323	301	III	274404	276566	response to pheromone, protein phosphorylation, phospholipid translocation, transport, lipid transport, phosphorylation	cellular_component	protein kinase activity, nucleotide binding, kinase activity, transferase activity, protein serine/threonine kinase activity, ATP binding, transferase activity, transferring phosphorus-containing groups
YDL024C	DIA3	Protein of unknown function, involved in invasive and pseudohyphal growth [Source:SGD;Acc:S000002182]	2.21183	4.86238	3.49441e-23	1.55264e-22	1	3.62223	4.74926	2.01566	15.2187	18.0436	16.3395	12	20	7	65	77	70	IV	408451	409857	invasive growth in response to glucose limitation, pseudohyphal growth, dephosphorylation	fungal-type cell wall	phosphatase activity, hydrolase activity, acid phosphatase activity
YMR034C		Putative transporter, member of the SLC10 carrier family; identified in a transposon mutagenesis screen as a gene involved in azole resistance; YMR034C is not an essential gene [Source:SGD;Acc:S000004637]	2.20706	4.54315	3.27264e-32	1.8816e-31	1	6.94261	9.0236	4.89517	35.5883	34.4469	28.2439	23	38	17	152	147	121	XIII	339418	340722	biological_process	membrane, integral to membrane	sterol transporter activity
YLR270W	DCS1	Non-essential hydrolase involved in mRNA decapping, may function in a feedback mechanism to regulate deadenylation, contains pyrophosphatase activity and a HIT (histidine triad) motif; interacts with neutral trehalase Nth1p [Source:SGD;Acc:S000004260]	2.19401	7.0651	2.92472e-119	6.7683e-118	1	40.7501	43.2183	51.8312	216.105	194.965	210.079	135	182	180	923	832	900	XII	681186	682238	deadenylation-dependent decapping of nuclear-transcribed mRNA, nuclear-transcribed mRNA catabolic process, nonsense-mediated decay, nuclear-transcribed mRNA catabolic process, deadenylation-independent decay	mitochondrion, cytoplasmic mRNA processing body, cytoplasm, nucleus	hydrolase activity, acting on acid anhydrides, in phosphorus-containing anhydrides, m7G(5')pppN diphosphatase activity, catalytic activity, hydrolase activity
YMR031C	EIS1	Component of the eisosome that is required for proper eisosome assembly; similarity to Ykl050cp and Uso1p; the authentic, non-tagged protein is detected in a phosphorylated state in highly purified mitochondria in high-throughput studies [Source:SGD;Acc:S000004633]	2.18958	8.20887	5.69316e-91	9.66967e-90	1	96.8948	70.5265	77.4588	332.704	411.488	368.805	321	297	269	1421	1756	1580	XIII	332212	334743	eisosome assembly	eisosome, plasma membrane, cytoplasm, membrane, membrane raft, mitochondrion	molecular_function
YPR149W	NCE102	Protein of unknown function; contains transmembrane domains; involved in secretion of proteins that lack classical secretory signal sequences; component of the detergent-insoluble glycolipid-enriched complexes (DIGs) [Source:SGD;Acc:S000006353]	2.17603	9.51943	1.86107e-67	2.16696e-66	1	531.865	432.183	424.44	2199.69	2241.63	1831.42	1762	1820	1474	9395	9566	7846	XVI	829918	830439	transport, protein transport, protein secretion, establishment of protein localization to plasma membrane, eisosome assembly, plasma membrane organization, negative regulation of protein phosphorylation	membrane raft, plasma membrane, membrane, membrane fraction, integral to membrane, mitochondrion, plasma membrane enriched fraction, mating projection membrane, cellular bud membrane, cytoplasm, endoplasmic reticulum	molecular_function
YMR251W	GTO3	Omega class glutathione transferase; putative cytosolic localization [Source:SGD;Acc:S000004863]	2.17101	4.82365	1.56951e-32	9.10874e-32	1	9.05558	7.12389	8.63853	35.1201	41.0082	35.0132	30	30	30	150	175	150	XIII	772915	774015	glutathione metabolic process	cytoplasm	glutathione transferase activity, transferase activity
YMR070W	MOT3	Nuclear transcription factor with two Cys2-His2 zinc fingers; involved in repression of a subset of hypoxic genes by Rox1p, repression of several DAN/TIR genes during aerobic growth, and repression of ergosterol biosynthetic genes; can form the [MOT /.../ion [Source:SGD;Acc:S000004674]	2.16595	5.79023	1.10687e-138	3.25268e-137	1	36.2223	34.9071	35.7059	162.021	154.66	162.461	120	147	124	692	660	696	XIII	409154	410626	transcription, DNA-templated, negative regulation of transcription from RNA polymerase II promoter, regulation of transcription, DNA-dependent	nucleus, intracellular	DNA binding, metal ion binding, nucleic acid binding, zinc ion binding
YOR054C	VHS3	Negative regulatory subunit of protein phosphatase 1 Ppz1p and also a subunit of the phosphopantothenoylcysteine decarboxylase (PPCDC; Cab3p, Sis2p, Vhs3p) complex, which catalyzes the third step of coenzyme A biosynthesis [Source:SGD;Acc:S000005580]	2.16518	5.96873	3.62361e-114	7.86154e-113	1	30.789	32.7699	32.8264	134.159	151.848	147.289	102	138	114	573	648	631	XV	427833	429857	cellular monovalent inorganic cation homeostasis, coenzyme A biosynthetic process, cell cycle	phosphopantothenoylcysteine decarboxylase complex	protein phosphatase inhibitor activity, phosphopantothenoylcysteine decarboxylase activity, catalytic activity
YDR018C		Probable membrane protein with three predicted transmembrane domains; homologous to Ybr042cp, similar to C. elegans F55A11.5 and maize 1-acyl-glycerol-3-phosphate acyltransferase [Source:SGD;Acc:S000002425]	2.16415	5.05666	5.9659e-30	3.25488e-29	1	5.7352	5.46165	6.33492	27.3936	26.7139	24.5092	19	23	22	117	114	105	IV	482670	483860	phospholipid biosynthetic process, metabolic process	integral to membrane, membrane	transferase activity, transferring acyl groups, transferase activity
YMR261C	TPS3	Regulatory subunit of trehalose-6-phosphate synthase/phosphatase complex, which synthesizes the storage carbohydrate trehalose; expression is induced by stress conditions and repressed by the Ras-cAMP pathway [Source:SGD;Acc:S000004874]	2.16054	9.26651	3.35559e-137	9.55741e-136	1	311.814	265.721	262.035	1250.04	1361.47	1139.09	1033	1119	910	5339	5810	4880	XIII	790205	793369	trehalose biosynthetic process		catalytic activity
YLR109W	AHP1	Thiol-specific peroxiredoxin, reduces hydroperoxides to protect against oxidative damage; function in vivo requires covalent conjugation to Urm1p [Source:SGD;Acc:S000004099]	2.15388	9.14409	1.93623e-70	2.37391e-69	1	483.87	362.606	399.1	1808.21	1963.24	1768.16	1603	1527	1386	7723	8378	7575	XII	368781	369311	cell redox homeostasis, cellular response to oxidative stress, response to metal ion, oxidation-reduction process	cytoplasm, plasma membrane enriched fraction	oxidoreductase activity, peroxiredoxin activity, antioxidant activity, peroxidase activity, thioredoxin peroxidase activity
YPL018W	CTF19	Outer kinetochore protein, required for accurate mitotic chromosome segregation; component of the kinetochore sub-complex COMA (Ctf19p, Okp1p, Mcm21p, Ame1p) that functions as a platform for kinetochore assembly [Source:SGD;Acc:S000005939]	2.15094	5.4047	1.37591e-91	2.37322e-90	1	16.9038	16.6224	23.324	85.2247	83.4225	82.6311	56	70	81	364	356	354	XVI	517651	518760	attachment of spindle microtubules to kinetochore, establishment of mitotic sister chromatid cohesion, chromosome segregation, cell division, meiosis, mitosis, cell cycle	chromosome, centromeric region, nucleus, condensed nuclear chromosome kinetochore, kinetochore, condensed chromosome kinetochore, chromosome, COMA complex	molecular_function
YPL004C	LSP1	Primary component of eisosomes, which are large immobile patch structures at the cell cortex associated with endocytosis, along with Pil1p and Sur7p; null mutants show activation of Pkc1p/Ypk1p stress resistance pathways; member of the BAR domain family [Source:SGD;Acc:S000005925]	2.14575	10.0938	5.4256e-138	1.56134e-136	1	430.744	374.242	430.775	1806.34	1896.92	1761.16	1427	1576	1496	7715	8095	7545	XVI	550632	551657	response to heat, endocytosis, negative regulation of protein kinase activity	cytoplasm, mitochondrial outer membrane, mitochondrion, cell cortex, plasma membrane enriched fraction, eisosome	molecular_function
YDL174C	DLD1	D-lactate dehydrogenase, oxidizes D-lactate to pyruvate, transcription is heme-dependent, repressed by glucose, and derepressed in ethanol or lactate; located in the mitochondrial inner membrane [Source:SGD;Acc:S000002333]	2.13296	9.38071	3.65547e-173	1.43989e-171	1	201.638	191.633	206.461	840.54	949.048	839.149	668	807	717	3590	4050	3595	IV	145826	147589	oxidation-reduction process, aerobic respiration, cellular carbohydrate metabolic process	membrane, mitochondrial inner membrane, mitochondrion	D-lactate dehydrogenase (cytochrome) activity, flavin adenine dinucleotide binding, oxidoreductase activity, catalytic activity, oxidoreductase activity, acting on CH-OH group of donors, UDP-N-acetylmuramate dehydrogenase activity
YOL143C	RIB4	Lumazine synthase (6,7-dimethyl-8-ribityllumazine synthase, also known as DMRL synthase); catalyzes synthesis of immediate precursor to riboflavin [Source:SGD;Acc:S000005503]	2.12327	9.0367	1.60966e-137	4.60828e-136	1	323.284	342.184	365.986	1535.68	1527.85	1431.1	1071	1441	1271	6559	6520	6131	XV	54595	55104	riboflavin biosynthetic process	riboflavin synthase complex
YBR050C	REG2	Regulatory subunit of the Glc7p type-1 protein phosphatase; involved with Reg1p, Glc7p, and Snf1p in regulation of glucose-repressible genes, also involved in glucose-induced proteolysis of maltose permease [Source:SGD;Acc:S000000254]	2.11951	5.00488	3.22656e-19	1.26199e-18	1	3.01853	2.84956	4.60721	11.9408	17.3406	16.1061	10	12	16	51	74	69	II	337183	338199
YDR010C		Dubious open reading frame unlikely to encode a protein, based on available experimental and comparative sequence data [Source:SGD;Acc:S000002417]	2.11883	3.64012	1.58747e-05	3.14661e-05	1	1.81112	0.237463	0.575902	4.21441	3.74932	3.03447	6	1	2	18	16	13	IV	465051	465383
YMR196W		Putative protein of unknown function; green fluorescent protein (GFP)-fusion protein localizes to the cytoplasm; YMR196W is not an essential gene [Source:SGD;Acc:S000004809]	2.105	8.40967	6.99084e-132	1.82287e-130	1	120.137	125.143	112.013	485.359	557.712	496.02	398	527	389	2073	2380	2125	XIII	655076	658342	biological_process, metabolic process	cytoplasm	catalytic activity, molecular_function
YKL150W	MCR1	Mitochondrial NADH-cytochrome b5 reductase, involved in ergosterol biosynthesis [Source:SGD;Acc:S000001633]	2.09475	9.71749	3.20187e-138	9.31056e-137	1	249.33	237.463	273.265	1104.41	1107.46	1032.65	826	1000	949	4717	4726	4424	XI	166544	167452	ergosterol biosynthetic process, cellular response to oxidative stress, oxidation-reduction process	mitochondrial intermembrane space, integral to membrane, mitochondrial outer membrane, integral to mitochondrial outer membrane, mitochondrion, membrane	cytochrome-b5 reductase activity, acting on NAD(P)H, oxidoreductase activity
YPL230W	USV1	Putative transcription factor containing a C2H2 zinc finger; mutation affects transcriptional regulation of genes involved in growth on non-fermentable carbon sources, response to salt stress and cell wall biosynthesis [Source:SGD;Acc:S000006151]	2.09183	7.06449	3.53788e-56	3.39367e-55	1	12.9797	11.1608	16.1253	55.4897	61.6295	53.22	43	47	56	237	263	228	XVI	115312	116487	regulation of transcription from RNA polymerase II promoter in response to stress, regulation of transcription, DNA-dependent, transcription, DNA-templated, carbon catabolite activation of transcription from RNA polymerase II promoter, response to salt stress	intracellular, nucleus	zinc ion binding, nucleic acid binding, sequence-specific DNA binding, metal ion binding, DNA binding
YDR001C	NTH1	Neutral trehalase, degrades trehalose; required for thermotolerance and may mediate resistance to other cellular stresses; may be phosphorylated by Cdc28p [Source:SGD;Acc:S000002408]	2.08044	8.67181	7.94368e-143	2.45107e-141	1	148.512	114.457	124.107	512.987	552.322	566.279	492	482	431	2191	2357	2426	IV	450220	452475	trehalose catabolic process, metabolic process, response to stress, trehalose metabolic process	cytoplasm, cytosol	hydrolase activity, alpha,alpha-trehalase activity, hydrolase activity, acting on glycosyl bonds, calcium ion binding, catalytic activity
YMR173W	DDR48	DNA damage-responsive protein, expression is increased in response to heat-shock stress or treatments that produce DNA lesions; contains multiple repeats of the amino acid sequence NNNDSYGS [Source:SGD;Acc:S000004784]	2.07037	6.84389	4.65943e-91	7.93819e-90	1	40.7501	36.5693	33.4023	159.445	148.567	156.626	135	154	116	681	634	671	XIII	608689	609981	response to stress, DNA repair	cytoplasm	GTPase activity, ATPase activity
YNR034W	SOL1	Protein with a possible role in tRNA export; shows similarity to 6-phosphogluconolactonase non-catalytic domains but does not exhibit this enzymatic activity; homologous to Sol2p, Sol3p, and Sol4p [Source:SGD;Acc:S000005317]	2.06674	6.37822	4.5383e-90	7.54663e-89	1	69.1243	57.941	61.0456	273.234	284.48	228.286	229	244	212	1167	1214	978	XIV	690321	691286	carbohydrate metabolic process, pentose-phosphate shunt		6-phosphogluconolactonase activity
YMR037C	MSN2	Transcriptional activator related to Msn4p; activated in stress conditions, which results in translocation from the cytoplasm to the nucleus; binds DNA at stress response elements of responsive genes, inducing gene expression [Source:SGD;Acc:S000004640]	2.0478	7.31802	3.6237e-226	2.28705e-224	1	124.967	113.507	112.877	489.574	480.382	480.614	414	478	392	2091	2050	2059	XIII	344403	346517	replicative cell aging, age-dependent response to oxidative stress involved in chronological cell aging, chromatin remodeling, cellular response to amino acid starvation, regulation of transcription from RNA polymerase II promoter in response to zinc ion starvation, cellular response to heat, positive regulation of transcription from RNA polymerase II promoter in response to stress, cellular resp…	nucleus, cytosol, intracellular, cytoplasm	sequence-specific DNA binding, nucleic acid binding, zinc ion binding, DNA binding, metal ion binding, RNA polymerase II core promoter proximal region sequence-specific DNA binding transcription factor activity, core promoter proximal region sequence-specific DNA binding
YMR250W	GAD1	Glutamate decarboxylase, converts glutamate into gamma-aminobutyric acid (GABA) during glutamate catabolism; involved in response to oxidative stress [Source:SGD;Acc:S000004862]	2.04134	8.96748	1.44943e-100	2.7569e-99	1	124.062	96.8849	113.453	450.473	493.036	428.794	411	408	394	1924	2104	1837	XIII	770801	772558	cellular response to oxidative stress, glutamate catabolic process, glutamate metabolic process, carboxylic acid metabolic process	cytoplasm	pyridoxal phosphate binding, carboxy-lyase activity, lyase activity, catalytic activity, glutamate decarboxylase activity, calmodulin binding
YIL136W	OM45	Protein of unknown function, major constituent of the mitochondrial outer membrane; located on the outer (cytosolic) face of the outer membrane [Source:SGD;Acc:S000001398]	2.03958	8.63071	8.46837e-84	1.30648e-82	1	40.1464	32.7699	39.1613	144.929	159.581	153.824	133	138	136	619	681	659	IX	93619	94800	biological_process	integral to membrane, mitochondrial outer membrane, integral to mitochondrial outer membrane, membrane, mitochondrion	molecular_function
YER054C	GIP2	Putative regulatory subunit of the protein phosphatase Glc7p, involved in glycogen metabolism; contains a conserved motif (GVNK motif) that is also found in Gac1p, Pig1p, and Pig2p [Source:SGD;Acc:S000000856]	2.039	6.53565	3.20793e-39	2.1969e-38	1	9.65929	12.5855	13.5337	42.6123	49.6785	55.7876	32	53	47	182	212	239	V	262052	263698	protein dephosphorylation, glycogen metabolic process	protein phosphatase type 1 complex	protein phosphatase regulator activity, protein binding
YLR327C	TMA10	Protein of unknown function that associates with ribosomes; putative homolog of the F1F0-ATPase synthase regulator Stf2p [Source:SGD;Acc:S000004319]	2.03646	7.9741	1.41215e-43	1.06131e-42	1	30.1853	22.559	33.1144	113.789	117.401	118.811	100	95	115	486	501	509	XII	783127	783387
YER079W		Putative protein of unknown function [Source:SGD;Acc:S000000881]	2.03314	5.9679	2.02174e-37	1.31484e-36	1	13.8852	9.97345	18.4289	56.8945	54.1309	59.9892	46	42	64	243	231	257	V	318920	319552	biological_process	nucleus, cytoplasm	molecular_function
YPL247C		Putative protein of unknown function; green fluorescent protein (GFP)-fusion protein localizes to the cytoplasm and nucleus; similar to the petunia WD repeat protein an11; overexpression causes a cell cycle delay or arrest [Source:SGD;Acc:S000006168]	2.02957	8.36503	7.33866e-81	1.08981e-79	1	100.819	79.5501	80.3383	361.971	401.646	298.312	334	335	279	1546	1714	1278	XVI	82625	84196	biological_process	nucleus, cytoplasm	molecular_function, protein binding
YNR001C	CIT1	Citrate synthase, catalyzes the condensation of acetyl coenzyme A and oxaloacetate to form citrate; the rate-limiting enzyme of the TCA cycle; nuclear encoded mitochondrial protein [Source:SGD;Acc:S000005284]	2.02722	10.0454	1.28553e-134	3.48285e-133	1	192.28	162.9	174.21	739.862	762.519	651.945	637	686	605	3160	3254	2793	XIV	629622	631061	tricarboxylic acid cycle, citrate metabolic process, acetyl-CoA catabolic process, cellular carbohydrate metabolic process, glutamate biosynthetic process	mitochondrion, mitochondrial matrix	transferase activity, citrate (Si)-synthase activity, transferase activity, transferring acyl groups, acyl groups converted into alkyl on transfer
YMR175W	SIP18	Phospholipid-binding hydrophilin with a role in dessication resistance; expression is induced by osmotic stress [Source:SGD;Acc:S000004787]	2.02706	2.28126	0.00256355	0.00408667	1	0	0.474926	0.863853	2.1072	3.04633	0.700263	0	2	3	9	13	3	XIII	611016	611255
YER039C	HVG1	Protein of unknown function, has homology to Vrg4p [Source:SGD;Acc:S000000841]	2.01802	5.09867	5.0542e-38	3.34577e-37	1	13.8852	12.823	9.50238	52.2118	47.5695	47.3845	46	54	33	223	203	203	V	228456	229205	nucleotide-sugar transport, transmembrane transport	integral to membrane	nucleotide-sugar transmembrane transporter activity
YBR161W	CSH1	Probable catalytic subunit of a mannosylinositol phosphorylceramide (MIPC) synthase, forms a complex with probable regulatory subunit Csg2p; function in sphingolipid biosynthesis is overlapping with that of Sur1p [Source:SGD;Acc:S000000365]	2.01552	5.41816	1.53617e-85	2.41013e-84	1	33.5057	29.4454	26.2035	119.876	120.916	119.278	111	124	91	512	516	511	II	561634	562764	sphingolipid biosynthetic process, glycosphingolipid biosynthetic process	vacuole, membrane, integral to membrane, fungal-type vacuole, vacuolar membrane	mannosyltransferase activity, transferase activity, transferring glycosyl groups, transferase activity
YGL229C	SAP4	Protein required for function of the Sit4p protein phosphatase, member of a family of similar proteins that form complexes with Sit4p, including Sap155p, Sap185p, and Sap190p [Source:SGD;Acc:S000003198]	2.01259	6.73202	7.12709e-93	1.25265e-91	1	31.9964	35.8569	31.9625	126.198	144.349	134.217	106	151	111	539	616	575	VII	64503	66959
YDR216W	ADR1	Carbon source-responsive zinc-finger transcription factor, required for transcription of the glucose-repressed gene ADH2, of peroxisomal protein genes, and of genes required for ethanol, glycerol, and fatty acid utilization [Source:SGD;Acc:S000002624]	2.00532	9.00148	1.18549e-56	1.15716e-55	1	64.8984	36.3318	39.1613	176.771	203.635	178.567	215	153	136	755	869	765	IV	895035	899006	cellular response to oleic acid, transcription, DNA-templated, regulation of transcription, DNA-dependent, regulation of transcription by chromatin organization, peroxisome organization, ethanol catabolic process, positive regulation of transcription from RNA polymerase II promoter, chromatin organization, negative regulation of chromatin silencing, cellular response to ethanol, positive regulati…	nucleus, intracellular	zinc ion binding, metal ion binding, RNA polymerase II core promoter proximal region sequence-specific DNA binding, RNA polymerase II core promoter proximal region sequence-specific DNA binding transcription factor activity, TFIIB-class transcription factor binding, RNA polymerase II activating transcription factor binding, RNA polymerase II transcription factor binding transcription factor activ…
YOR100C	CRC1	Mitochondrial inner membrane carnitine transporter, required for carnitine-dependent transport of acetyl-CoA from peroxisomes to mitochondria during fatty acid beta-oxidation [Source:SGD;Acc:S000005626]	1.99576	5.26692	3.40297e-28	1.75488e-27	1	4.82965	6.64897	6.33492	24.8182	24.8393	22.4084	16	28	22	106	106	96	XV	513295	514278	fatty acid metabolic process, transport	mitochondrion, integral to membrane, mitochondrial inner membrane, membrane	carnitine:acyl carnitine antiporter activity
YER067W	RGI1	Protein of unknown function involved in energy metabolism under respiratory conditions; protein abundance is increased upon intracellular iron depletion [Source:SGD;Acc:S000000869]	1.9906	8.65567	5.31545e-37	3.42881e-36	1	15.3945	15.1976	20.4445	70.9425	66.7848	64.6576	51	64	71	303	285	277	V	292066	292551
YMR173W-A		Dubious open reading frame unlikely to encode a protein, based on available experimental and comparative sequence data; overlaps the verified gene DDR48/YML173W [Source:SGD;Acc:S000004785]	1.98975	4.92168	5.05344e-45	3.94751e-44	1	12.6778	11.1608	13.2457	49.6363	44.7576	52.2863	42	47	46	212	191	224	XIII	608897	610081
YDL169C	UGX2	Protein of unknown function, transcript accumulates in response to any combination of stress conditions [Source:SGD;Acc:S000002328]	1.98817	5.04933	1.94633e-15	6.61561e-15	1	2.11297	4.5118	3.16746	13.3456	12.4196	14.4721	7	19	11	57	53	62	IV	158064	158735	biological_process	cellular_component	molecular_function
YLR177W		Putative protein of unknown function; phosphorylated by Dbf2p-Mob1p in vitro; some strains contain microsatellite polymophisms at this locus; YLR177W is not an essential gene [Source:SGD;Acc:S000004167]	1.98377	8.56721	1.14797e-73	1.46908e-72	1	103.837	76.2256	87.2491	337.387	396.725	319.553	344	321	303	1441	1693	1369	XII	511054	512940	biological_process	cytoplasm	molecular_function
YCR005C	CIT2	Citrate synthase, catalyzes the condensation of acetyl coenzyme A and oxaloacetate to form citrate, peroxisomal isozyme involved in glyoxylate cycle; expression is controlled by Rtg1p and Rtg2p transcription factors [Source:SGD;Acc:S000000598]	1.98312	7.99396	5.16474e-88	8.33866e-87	1	190.167	171.211	191.775	788.094	754.551	642.375	630	721	666	3366	3220	2752	III	120946	122328	glyoxylate cycle, citrate metabolic process, glutamate biosynthetic process, cellular carbohydrate metabolic process, tricarboxylic acid cycle	peroxisome, mitochondrion	citrate (Si)-synthase activity, transferase activity, transferring acyl groups, acyl groups converted into alkyl on transfer, transferase activity
YKL162C		Putative protein of unknown function; green fluorescent protein (GFP)-fusion protein localizes to the mitochondrion [Source:SGD;Acc:S000001645]	1.96964	4.31063	3.02266e-21	1.26797e-20	1	5.7352	4.03687	8.35058	28.096	21.3243	20.5411	19	17	29	120	91	88	XI	147630	148838	biological_process	mitochondrion	molecular_function
YJL185C		Putative protein of unknown function; mRNA is weakly cell cycle regulated, peaking in G2 phase; YJL185C is a non-essential gene [Source:SGD;Acc:S000003721]	1.94598	5.35457	5.08532e-66	5.79956e-65	1	14.4889	14.0103	14.6855	54.319	55.0682	56.9547	48	59	51	232	235	244	X	82095	82976	biological_process	cellular_component	molecular_function
YNL274C	GOR1	Glyoxylate reductase; null mutation results in increased biomass after diauxic shift; the authentic, non-tagged protein is detected in highly purified mitochondria in high-throughput studies [Source:SGD;Acc:S000005218]	1.94463	7.30055	6.45215e-78	8.93647e-77	1	38.939	35.8569	37.1457	146.568	143.177	140.519	129	151	129	626	611	602	XIV	121118	122170	metabolic process, oxidation-reduction process, glyoxylate catabolic process	mitochondrion, cytoplasm, nucleus	oxidoreductase activity, acting on the CH-OH group of donors, NAD or NADP as acceptor, glyoxylate reductase activity, nucleotide binding, oxidoreductase activity, cofactor binding, NAD binding
YJR059W	PTK2	Putative serine/threonine protein kinase involved in regulation of ion transport across plasma membrane; enhances spermine uptake [Source:SGD;Acc:S000003820]	1.94088	7.90952	2.04902e-105	4.15337e-104	1	125.873	97.3598	97.9033	398.73	430.938	399.617	417	410	340	1703	1839	1712	X	545787	548243	protein phosphorylation		protein kinase activity, ATP binding, protein serine/threonine kinase activity, transferase activity, transferring phosphorus-containing groups
YBR046C	ZTA1	NADPH-dependent quinone reductase, GFP-tagged protein localizes to the cytoplasm and nucleus; has similarity to E. coli quinone oxidoreductase and to human zeta-crystallin [Source:SGD;Acc:S000000250]	1.93946	6.40517	4.92542e-54	4.59761e-53	1	16.6019	14.0103	11.518	54.319	59.2862	47.8513	55	59	40	232	253	205	II	330507	331511	cellular response to oxidative stress, oxidation-reduction process	cytoplasm, nucleus	NADPH:quinone reductase activity, AU-rich element binding, nucleotide binding, zinc ion binding, oxidoreductase activity, 2-alkenal reductase [NAD(P)] activity
YBR183W	YPC1	Alkaline ceramidase that also has reverse (CoA-independent) ceramide synthase activity, catalyzes both breakdown and synthesis of phytoceramide; overexpression confers fumonisin B1 resistance [Source:SGD;Acc:S000000387]	1.93826	7.41114	5.26326e-57	5.15558e-56	1	127.986	80.7374	99.919	410.67	401.178	366.471	424	340	347	1754	1712	1570	II	596115	597065	ceramide biosynthetic process, ceramide metabolic process, ceramide catabolic process	integral to membrane, endoplasmic reticulum, Golgi membrane, endoplasmic reticulum membrane, membrane, Golgi apparatus	sphingosine N-acyltransferase activity, phytoceramidase activity, hydrolase activity, acting on carbon-nitrogen (but not peptide) bonds, in linear amides, hydrolase activity
YHR171W	ATG7	Autophagy-related protein and dual specificity member of the E1 family of ubiquitin-activating enzymes; mediates the conjugation of Atg12p with Atg5p and Atg8p with phosphatidylethanolamine, required steps in autophagosome formation [Source:SGD;Acc:S000001214]	1.93818	5.76537	1.84103e-62	1.94024e-61	1	18.413	21.8466	23.8999	87.0977	79.6731	80.0634	61	92	83	372	340	343	VIII	445713	447605	C-terminal protein lipidation, protein modification by small protein conjugation, CVT pathway, macroautophagy, piecemeal microautophagy of nucleus, autophagy, transport, protein transport, mitochondrion degradation	pre-autophagosomal structure, cytoplasm, mitochondrion, cytosol, membrane	nucleotide binding, catalytic activity, APG12 activating enzyme activity, APG8 activating enzyme activity
YHR016C	YSC84	Actin-binding protein involved in bundling of actin filaments and endocytosis of actin cortical patches; activity stimulated by Las17p; contains SH3 domain similar to Rvs167p [Source:SGD;Acc:S000001058]	1.93632	7.39883	3.26743e-115	7.1446e-114	1	50.1076	45.3554	42.6167	174.898	182.311	170.631	166	191	148	747	778	731	VIII	136881	138455	actin cortical patch localization, actin filament bundle assembly, endocytosis, actin cytoskeleton organization, actin filament organization	actin cortical patch, cytoskeleton, cytoplasm	actin filament binding, protein binding
YEL011W	GLC3	Glycogen branching enzyme, involved in glycogen accumulation; green fluorescent protein (GFP)-fusion protein localizes to the cytoplasm in a punctate pattern [Source:SGD;Acc:S000000737]	1.9357	9.44049	1.004e-62	1.06214e-61	1	70.9354	53.9041	43.1926	184.966	233.864	222.45	235	227	150	790	998	953	V	133120	135234	glycogen biosynthetic process, carbohydrate metabolic process	cytoplasm	1,4-alpha-glucan branching enzyme activity, catalytic activity, hydrolase activity, hydrolyzing O-glycosyl compounds, cation binding, transferase activity, transferase activity, transferring glycosyl groups
YOR298W	MUM3	Protein of unknown function involved in the organization of the outer spore wall layers; has similarity to the tafazzins superfamily of acyltransferases [Source:SGD;Acc:S000005824]	1.93342	3.98675	1.02798e-39	7.10126e-39	1	10.8667	8.31121	10.3662	35.8225	40.5396	35.48	36	35	36	153	173	152	XV	875599	877038	ascospore wall assembly, phospholipid biosynthetic process, metabolic process, sporulation resulting in formation of a cellular spore	cellular_component, membrane, integral to membrane	transferase activity, transferring acyl groups
YOL048C	RRT8	Putative protein of unknown function; identified in a screen for mutants with increased levels of rDNA transcription; green fluorescent protein (GFP)-fusion protein localizes to lipid particles [Source:SGD;Acc:S000005408]	1.92709	6.87517	1.69893e-77	2.3241e-76	1	37.4297	24.9336	32.2505	118.94	116.698	119.978	124	105	112	508	498	514	XV	240204	241310
YMR090W		Putative protein of unknown function with similarity to DTDP-glucose 4,6-dehydratases; GFP-fusion protein localizes to the cytoplasm; up-regulated in response to the fungicide mancozeb; not essential for viability [Source:SGD;Acc:S000004696]	1.92442	7.32673	6.4214e-64	6.99303e-63	1	24.7519	32.295	39.7372	134.627	118.104	115.777	82	136	138	575	504	496	XIII	449245	449928	biological_process	cytoplasm	molecular_function, nucleotide binding
YOR202W	HIS3	Imidazoleglycerol-phosphate dehydratase, catalyzes the sixth step in histidine biosynthesis; mutations cause histidine auxotrophy and sensitivity to Cu, Co, and Ni salts; transcription is regulated by general amino acid control via Gcn4p [Source:SGD;Acc:S000005728]	1.92388	8.16952	1.5646e-67	1.82559e-66	1	108.063	109.47	124.971	475.291	435.156	388.879	358	461	434	2030	1857	1666	XV	721946	722608	histidine biosynthetic process		imidazoleglycerol-phosphate dehydratase activity
YPL265W	DIP5	Dicarboxylic amino acid permease, mediates high-affinity and high-capacity transport of L-glutamate and L-aspartate; also a transporter for Gln, Asn, Ser, Ala, and Gly [Source:SGD;Acc:S000006186]	1.92139	8.3427	3.49677e-65	3.91553e-64	1	185.036	210.155	178.818	812.678	708.622	655.446	613	885	621	3471	3024	2808	XVI	41043	42869	transmembrane transport, amino acid transport, amino acid transmembrane transport, transport	plasma membrane, integral to membrane, membrane	amino acid transmembrane transporter activity
YDR358W	GGA1	Golgi-localized protein with homology to gamma-adaptin, interacts with and regulates Arf1p and Arf2p in a GTP-dependent manner in order to facilitate traffic through the late Golgi [Source:SGD;Acc:S000002766]	1.91386	6.814	4.82626e-84	7.46659e-83	1	38.3353	28.0206	31.3866	120.813	110.605	133.75	127	118	109	516	472	573	IV	1190059	1191732	intracellular protein transport, vesicle-mediated transport, Golgi to vacuole transport, protein targeting to vacuole involved in ubiquitin-dependent protein catabolic process via the multivesicular body sorting pathway, Golgi to endosome transport, protein transport, transport	trans-Golgi network, Golgi apparatus, Golgi apparatus part, clathrin adaptor complex, intracellular	ubiquitin binding
YEL012W	UBC8	Ubiquitin-conjugating enzyme that negatively regulates gluconeogenesis by mediating the glucose-induced ubiquitination of fructose-1,6-bisphosphatase (FBPase); cytoplasmic enzyme that catalyzes the ubiquitination of histones in vitro [Source:SGD;Acc:S000000738]	1.90703	6.52398	3.33298e-40	2.32848e-39	1	12.6778	14.7227	13.8216	56.1921	53.6622	45.7505	42	62	48	240	229	196	V	131772	132551	protein ubiquitination involved in ubiquitin-dependent protein catabolic process, protein monoubiquitination, negative regulation of gluconeogenesis, protein polyubiquitination, protein ubiquitination, proteasome-mediated ubiquitin-dependent protein catabolic process	cytoplasm	ubiquitin-protein ligase activity, ligase activity, nucleotide binding, ATP binding, acid-amino acid ligase activity
YMR262W		Protein of unknown function; interacts weakly with Knr4p; YMR262W is not an essential gene [Source:SGD;Acc:S000004875]	1.90074	6.04084	3.8592e-90	6.45603e-89	1	30.789	30.3953	33.9782	117.535	121.384	116.01	102	128	118	502	518	497	XIII	793726	794667	biological_process	cellular_component	nuclease activity, metal ion binding, molecular_function, endodeoxyribonuclease activity, producing 5'-phosphomonoesters, hydrolase activity
YDL124W		NADPH-dependent alpha-keto amide reductase; reduces aromatic alpha-keto amides, aliphatic alpha-keto esters, and aromatic alpha-keto esters; member of the aldo-keto reductase (AKR) family [Source:SGD;Acc:S000002282]	1.90047	10.0539	4.58294e-102	8.80749e-101	1	140.663	124.193	154.054	540.381	517.407	503.022	466	523	535	2308	2208	2155	IV	240259	241197	cellular amide metabolic process, cellular aromatic compound metabolic process, cellular ketone metabolic process, cellular response to oxidative stress, oxidation-reduction process	nucleus, cytoplasm, plasma membrane enriched fraction	aldo-keto reductase (NADP) activity, alditol:NADP+ 1-oxidoreductase activity, alpha-keto amide reductase activity, oxidoreductase activity, alpha-keto ester reductase activity
YCR068W	ATG15	Lipase required for intravacuolar lysis of autophagic bodies and Cvt bodies; targeted to intravacuolar vesicles during autophagy via the multivesicular body (MVB) pathway [Source:SGD;Acc:S000000664]	1.8892	6.9339	2.58572e-82	3.94535e-81	1	50.4094	39.1814	34.8421	152.889	164.97	141.22	167	165	121	653	704	605	III	237214	238776	multivesicular body membrane disassembly, membrane disassembly, autophagy, vacuolar protein processing, lipid catabolic process, piecemeal microautophagy of nucleus, lipid metabolic process	integral to membrane, vacuolar lumen, Golgi apparatus, endoplasmic reticulum, membrane, endosome, Golgi membrane, endoplasmic reticulum membrane, late endosome membrane, multivesicular body membrane	hydrolase activity, lipase activity, triglyceride lipase activity
YPL017C	IRC15	Microtubule associated protein; regulates microtubule dynamics; required for accurate meiotic chromosome segregation; null mutant displays large budded cells due to delayed mitotic progression, increased levels of spontaneous Rad52 foci [Source:SGD;Acc:S000005938]	1.88667	6.17253	7.81844e-75	1.01695e-73	1	39.8446	32.7699	29.9469	122.452	135.444	120.212	132	138	104	523	578	515	XVI	518734	520233	oxidation-reduction process, cell redox homeostasis	cytoplasm	oxidoreductase activity, flavin adenine dinucleotide binding
YLR205C	HMX1	ER localized heme oxygenase, involved in heme degradation during iron starvation and in the oxidative stress response; expression is regulated by AFT1 and oxidative stress; relocates to the perinuclear region in the presence of oxidants [Source:SGD;Acc:S000004195]	1.87635	7.85551	2.14036e-121	5.14614e-120	1	113.195	110.895	118.348	416.29	419.69	420.625	375	467	411	1778	1791	1802	XII	552724	553677	heme oxidation, oxidation-reduction process		heme oxygenase (decyclizing) activity
YGR256W	GND2	6-phosphogluconate dehydrogenase (decarboxylating), catalyzes an NADPH regenerating reaction in the pentose phosphate pathway; required for growth on D-glucono-delta-lactone [Source:SGD;Acc:S000003488]	1.87615	6.41739	5.74104e-53	5.21862e-52	1	27.1668	20.8967	26.4915	91.7804	102.169	77.7292	90	88	92	392	436	333	VII	1004624	1006102	pentose-phosphate shunt, pentose-phosphate shunt, oxidative branch, oxidation-reduction process	cytosol, plasma membrane enriched fraction	phosphogluconate dehydrogenase (decarboxylating) activity, oxidoreductase activity, coenzyme binding, NADP binding, oxidoreductase activity, acting on the CH-OH group of donors, NAD or NADP as acceptor, nucleotide binding
YNR002C	ATO2	Putative transmembrane protein involved in export of ammonia, a starvation signal that promotes cell death in aging colonies; phosphorylated in mitochondria; member of the TC 9.B.33 YaaH family; homolog of Ady2p and Y. lipolytica Gpr1p [Source:SGD;Acc:S000005285]	1.86757	6.52325	2.82965e-39	1.94023e-38	1	22.0353	22.7965	26.2035	86.1612	99.1228	73.9945	73	96	91	368	423	317	XIV	633008	633856	nitrogen utilization, ammonium transport, ion transport, transport	plasma membrane, integral to membrane, membrane, mitochondrion	ammonium transmembrane transporter activity
YDR032C	PST2	Protein with similarity to members of a family of flavodoxin-like proteins; induced by oxidative stress in a Yap1p dependent manner; the authentic, non-tagged protein is detected in highly purified mitochondria in high-throughput studies [Source:SGD;Acc:S000002439]	1.86632	8.15548	2.57474e-51	2.25199e-50	1	107.46	110.42	97.6154	376.487	432.813	341.962	356	465	339	1608	1847	1465	IV	504099	504695	negative regulation of transcription, DNA-dependent		FMN binding, oxidoreductase activity
YBR147W	RTC2	Protein of unknown function; mutant produces large lipid droplets, is resistant to fluconazole, has decreased levels of rDNA transcription, growth defects on minimal media, and suppresses cdc13-1; detected in highly purified mitochondria; similar to /.../rotein coupled receptor from S. pombe [Source:SGD;Acc:S000000351]	1.85055	3.67581	2.80905e-19	1.10024e-18	1	4.82965	6.4115	4.89517	21.5403	18.981	18.6737	16	27	17	92	81	80	II	536575	537465
YJR115W		Putative protein of unknown function [Source:SGD;Acc:S000003876]	1.83758	4.57743	1.39807e-18	5.35508e-18	1	8.75373	9.26106	8.63853	27.8619	38.6649	29.1776	29	39	30	119	165	125	X	639942	640451	biological_process	cellular_component	molecular_function
YBR001C	NTH2	Putative neutral trehalase, required for thermotolerance and may mediate resistance to other cellular stresses [Source:SGD;Acc:S000000205]	1.83714	6.65806	2.70055e-69	3.26063e-68	1	33.5057	36.3318	36.8577	107.701	142.709	131.649	111	153	128	460	609	564	II	238941	241283	trehalose catabolic process, metabolic process, trehalose metabolic process	cytoplasm, mitochondrion	alpha,alpha-trehalase activity, catalytic activity, hydrolase activity, acting on glycosyl bonds, hydrolase activity, calcium ion binding
YMR206W		Putative protein of unknown function; YMR206W is not an essential gene [Source:SGD;Acc:S000004819]	1.83611	6.39341	1.04513e-17	3.88011e-17	1	3.62223	5.46165	4.31926	13.5798	20.6213	14.7055	12	23	15	58	88	63	XIII	675896	676837	biological_process	cellular_component	molecular_function
YAL028W	FRT2	Tail-anchored ER membrane protein, interacts with homolog Frt1p; promotes growth in conditions of high Na+, alkaline pH, or cell wall stress, possibly via a role in posttranslational translocation; potential Cdc28p substrate [Source:SGD;Acc:S000000026]	1.83388	6.3326	1.29699e-63	1.39873e-62	1	33.5057	29.9203	28.7951	106.297	124.196	97.8034	111	126	100	454	530	419	I	92900	94486	response to stress	endoplasmic reticulum membrane, endoplasmic reticulum, membrane, integral to membrane	molecular_function
YNL279W	PRM1	Pheromone-regulated multispanning membrane protein involved in membrane fusion during mating; predicted to have 5 transmembrane segments and a coiled coil domain; localizes to the shmoo tip; regulated by Ste12p [Source:SGD;Acc:S000005223]	1.83348	8.52887	3.80487e-74	4.90307e-73	1	77.2743	84.2994	75.7311	312.803	281.668	253.028	256	355	263	1336	1202	1084	XIV	110917	112902
YFL030W	AGX1	Alanine:glyoxylate aminotransferase (AGT), catalyzes the synthesis of glycine from glyoxylate, which is one of three pathways for glycine biosynthesis in yeast; has similarity to mammalian and plant alanine:glyoxylate aminotransferases [Source:SGD;Acc:S000001864]	1.82843	9.43234	3.03195e-46	2.43345e-45	1	36.2223	27.7832	29.6589	111.916	114.12	105.039	120	117	103	478	487	450	VI	76831	77988	glycine biosynthetic process, by transamination of glyoxylate, metabolic process	mitochondrion	alanine-glyoxylate transaminase activity, transferase activity, transaminase activity, pyridoxal phosphate binding, catalytic activity
YGR194C	XKS1	Xylulokinase, converts D-xylulose and ATP to xylulose 5-phosphate and ADP; rate limiting step in fermentation of xylulose; required for xylose fermentation by recombinant S. cerevisiae strains [Source:SGD;Acc:S000003426]	1.82263	7.28603	1.15417e-76	1.55967e-75	1	31.9964	30.6327	35.418	119.642	113.651	112.742	106	129	123	511	485	483	VII	886073	887875	carbohydrate metabolic process, D-xylose metabolic process, xylulose catabolic process, phosphorylation	cytoplasm	phosphotransferase activity, alcohol group as acceptor, xylulokinase activity, nucleotide binding, ATP binding, kinase activity, transferase activity
YCL055W	KAR4	Transcription factor required for gene regulation in response to pheromones; also required during meiosis; exists in two forms, a slower-migrating form more abundant during vegetative growth and a faster-migrating form induced by pheromone [Source:SGD;Acc:S000000560]	1.81196	7.02263	7.88014e-62	8.21132e-61	1	40.7501	50.1047	50.6794	191.287	141.537	165.962	135	211	176	817	604	711	III	27929	28936	karyogamy involved in conjugation with cellular fusion, meiosis, methylation, karyogamy, positive regulation of transcription from RNA polymerase II promoter by pheromones, negative regulation of transcription from RNA polymerase II promoter by pheromones, mitotic G1 phase, nucleobase-containing compound metabolic process	nucleus, cytoplasm	methyltransferase activity, sequence-specific DNA binding transcription factor activity
YLR356W	ATG33	Mitochondrial mitophagy-specific protein; required primarily for mitophagy induced at the post-log phase; not required for other types of selective autophagy or macroautophagy; conserved within fungi, but not in higher eukaryotes [Source:SGD;Acc:S000004348]	1.80333	6.21884	6.66235e-47	5.48188e-46	1	21.4315	20.6593	20.1566	78.6689	74.2835	64.4242	71	87	70	336	317	276	XII	840321	840914	autophagy, mitochondrion degradation	mitochondrial membrane, integral to membrane, mitochondrion, membrane	molecular_function
YBR072W	HSP26	Small heat shock protein (sHSP) with chaperone activity; forms hollow, sphere-shaped oligomers that suppress unfolded proteins aggregation; oligomer activation requires heat-induced conformational change; also has mRNA binding activity [Source:SGD;Acc:S000000276]	1.80121	7.45732	3.57802e-37	2.31342e-36	1	18.1112	14.2478	18.4289	62.7478	58.8175	54.1537	60	60	64	268	251	232	II	382030	382674
YKR067W	GPT2	Glycerol-3-phosphate/dihydroxyacetone phosphate dual substrate-specific sn-1 acyltransferase located in lipid particles and the ER; involved in the stepwise acylation of glycerol-3-phosphate and dihydroxyacetone in lipid biosynthesis [Source:SGD;Acc:S000001775]	1.79865	8.0753	4.24581e-118	9.66444e-117	1	86.9336	95.9351	86.6732	318.89	319.864	301.58	288	404	301	1362	1365	1292	XI	567918	570149	phospholipid biosynthetic process, metabolic process	cytoplasm, integral to membrane, endoplasmic reticulum, membrane, microsome	glycerol-3-phosphate O-acyltransferase activity, glycerone-phosphate O-acyltransferase activity, transferase activity, transferase activity, transferring acyl groups
YDR379C-A		Protein involved in the assembly of the mitochondrial succinate dehydrogenase complex; mutations in human ortholog SDHAF1 are associated with infantile leukoencephalopathy [Source:SGD;Acc:S000007605]	1.79195	4.54473	2.15343e-14	7.05197e-14	1	5.1315	3.56195	4.31926	13.3456	17.1063	14.2387	17	15	15	57	73	61	IV	1233278	1233517	mitochondrial respiratory chain complex II assembly	mitochondrion	molecular_function
YCL027W	FUS1	Membrane protein localized to the shmoo tip, required for cell fusion; expression regulated by mating pheromone; proposed to coordinate signaling, fusion, and polarization events required for fusion; potential Cdc28p substrate [Source:SGD;Acc:S000000532]	1.78821	8.60893	1.41088e-67	1.64969e-66	1	119.836	127.755	133.897	494.49	426.486	397.283	397	538	465	2112	1820	1702	III	71803	73341	cytogamy, cortical protein anchoring, regulation of termination of mating projection growth	mating projection tip, integral to membrane, membrane, integral to plasma membrane	molecular_function, protein binding
YLL023C	POM33	Transmembrane nucleoporin involved in nuclear pore complex (NPC) distribution, assembly or stabilization; highly conserved across species, orthologous to human TMEM33 and paralogous to Per33p [Source:SGD;Acc:S000003946]	1.78338	7.96508	2.79247e-77	3.80132e-76	1	177.489	154.114	150.022	595.168	588.41	472.911	588	649	521	2542	2511	2026	XII	97997	98836		integral to membrane
YIL057C	RGI2	Protein of unknown function involved in energy metabolism under respiratory conditions; expression induced under carbon limitation and repressed under high glucose [Source:SGD;Acc:S000001319]	1.78052	4.36407	0.112151	0.141726	0	0.301853	0	0.287951	0.702401	0.937331	0.466842	1	0	1	3	4	2	IX	247902	248396
YLR408C	BLS1	Putative protein of unknown function; likely member of BLOC complex involved in endosomal cargo sorting; green fluorescent protein (GFP)-fusion protein localizes to the endosome; YLR408C is not an essential gene [Source:SGD;Acc:S000004400]	1.77581	3.39886	1.64077e-12	4.93654e-12	1	4.82965	2.84956	3.74336	14.2822	8.90464	15.4058	16	12	13	61	38	66	XII	933885	934253	biological_process, transport	endosome	molecular_function
YKR098C	UBP11	Ubiquitin-specific protease that cleaves ubiquitin from ubiquitinated proteins [Source:SGD;Acc:S000001806]	1.77251	6.07264	5.08685e-46	4.04762e-45	1	25.0538	23.7463	22.4602	75.1569	79.9075	88.4666	83	100	78	321	341	379	XI	633026	635179	proteolysis, ubiquitin-dependent protein catabolic process, biological_process	cellular_component	ubiquitin thiolesterase activity, ubiquitin-specific protease activity, hydrolase activity, peptidase activity, cysteine-type peptidase activity
YJL088W	ARG3	Ornithine carbamoyltransferase (carbamoylphosphate:L-ornithine carbamoyltransferase), catalyzes the sixth step in the biosynthesis of the arginine precursor ornithine [Source:SGD;Acc:S000003624]	1.77216	4.68162	1.16588e-25	5.56775e-25	1	14.1871	15.6726	18.1409	42.8465	57.8802	63.4905	47	66	63	183	247	272	X	268799	269815	arginine biosynthetic process, cellular amino acid biosynthetic process, cellular amino acid metabolic process, ornithine metabolic process	ornithine carbamoyltransferase complex, cytoplasm, cytosol	ornithine carbamoyltransferase activity, amino acid binding, carboxyl- or carbamoyltransferase activity, transferase activity
YPR005C	HAL1	Cytoplasmic protein involved in halotolerance; decreases intracellular Na+ (via Ena1p) and increases intracellular K+ by decreasing efflux; expression repressed by Ssn6p-Tup1p and Sko1p and induced by NaCl, KCl, and sorbitol through Gcn4p [Source:SGD;Acc:S000006209]	1.77091	5.46835	2.74689e-59	2.75881e-58	1	22.9408	35.1445	27.3553	99.0385	98.1854	98.5037	76	148	95	423	419	422	XVI	565787	566671
YIL160C	POT1	3-ketoacyl-CoA thiolase with broad chain length specificity, cleaves 3-ketoacyl-CoA into acyl-CoA and acetyl-CoA during beta-oxidation of fatty acids [Source:SGD;Acc:S000001422]	1.7659	6.46324	1.15836e-11	3.35429e-11	1	4.82965	2.61209	3.74336	9.36535	14.5286	13.5384	16	11	13	40	62	58	IX	40191	41444	metabolic process		transferase activity, transferring acyl groups other than amino-acyl groups, catalytic activity
YOL083W	ATG34	Receptor protein involved in selective autophagy during starvation; specifically involved in the transport of cargo protein alpha-mannosidase (Ams1p); Atg19p paralog [Source:SGD;Acc:S000005443]	1.75128	5.07616	1.85735e-13	5.81494e-13	1	3.01853	4.27433	3.16746	12.4091	13.8256	9.80368	10	18	11	53	59	42	XV	165714	166952	protein transport, protein complex assembly, protein complex localization, transport, autophagy	membrane, pre-autophagosomal structure membrane, CVT complex	protein binding, bridging
YBR139W		Putative serine type carboxypeptidase with a role in phytochelatin synthesis; green fluorescent protein (GFP)-fusion protein localizes to the vacuole; expression induced by nitrogen limitation in a GLN3, GAT1-independent manner [Source:SGD;Acc:S000000343]	1.74921	8.515	1.69176e-80	2.48573e-79	1	116.515	90.7109	97.6154	340.899	352.671	327.957	386	382	339	1456	1505	1405	II	515664	517190	proteolysis, phytochelatin biosynthetic process	fungal-type vacuole	serine hydrolase activity, peptidase activity, hydrolase activity, serine-type carboxypeptidase activity, carboxypeptidase activity
YKL103C	LAP4	Vacuolar aminopeptidase yscI; zinc metalloproteinase that belongs to the peptidase family M18; often used as a marker protein in studies of autophagy and cytosol to vacuole targeting (CVT) pathway [Source:SGD;Acc:S000001586]	1.72616	7.72044	6.7289e-87	1.07084e-85	1	94.1781	75.0383	84.9455	251.225	288.229	298.079	312	316	295	1073	1230	1277	XI	246138	247682	vacuolar protein catabolic process, proteolysis	fungal-type vacuole, vacuole	metalloaminopeptidase activity, peptidase activity, metallopeptidase activity, hydrolase activity, metal ion binding, aminopeptidase activity, zinc ion binding
YMR291W	TDA1	Putative kinase of unknown function; green fluorescent protein (GFP)-fusion protein localizes to the cytoplasm and nucleus; null mutant is sensitive to expression of the top1-T722A allele; not an essential gene [Source:SGD;Acc:S000004905]	1.72174	7.52144	1.81851e-62	1.92015e-61	1	79.3873	89.2861	79.1865	292.199	292.682	234.588	263	376	275	1248	1249	1005	XIII	852630	854390	protein phosphorylation		protein kinase activity, ATP binding, protein serine/threonine kinase activity, transferase activity, transferring phosphorus-containing groups
YGL146C	RRT6	Putative protein of unknown function; non-essential gene identified in a screen for mutants with increased levels of rDNA transcription; contains two putative transmembrane spans, but no significant homology to other known proteins [Source:SGD;Acc:S000003114]	1.72099	4.98205	1.55159e-18	5.93084e-18	1	3.62223	6.88643	6.04697	18.9648	20.1526	16.8063	12	29	21	81	86	72	VII	228751	229686	transport	integral to membrane
YGR241C	YAP1802	Protein involved in clathrin cage assembly; binds Pan1p and clathrin; homologous to Yap1801p, member of the AP180 protein family [Source:SGD;Acc:S000003473]	1.72057	7.0032	9.67635e-105	1.94016e-103	1	71.841	79.0752	88.113	247.948	268.78	271.702	238	333	306	1059	1147	1164	VII	974875	976581	endocytosis, clathrin coat assembly	cytoplasm, clathrin coat, cellular bud, cellular bud neck, actin cortical patch, membrane, plasma membrane	phospholipid binding, clathrin binding, 1-phosphatidylinositol binding
YDR523C	SPS1	Putative protein serine/threonine kinase expressed at the end of meiosis and localized to the prospore membrane, required for correct localization of enzymes involved in spore wall synthesis [Source:SGD;Acc:S000002931]	1.72055	3.28515	9.19424e-09	2.29299e-08	1	3.32038	2.37463	1.1518	5.38507	8.43598	8.87	11	10	4	23	36	38	IV	1485566	1487038	protein phosphorylation		protein kinase activity, ATP binding, transferase activity, transferring phosphorus-containing groups
YPL123C	RNY1	Vacuolar RNase of the T(2) family, relocalizes to the cytosol where it cleaves tRNAs upon oxidative or stationary phase stress; promotes apoptosis under stress conditions and this function is independent of its catalytic activity [Source:SGD;Acc:S000006044]	1.71742	6.50485	5.25641e-53	4.79377e-52	1	22.9408	23.2714	27.3553	88.2684	73.3462	80.0634	76	98	95	377	313	343	XVI	317641	318945			RNA binding, ribonuclease T2 activity
YHR097C		Putative protein of unknown function; green fluorescent protein (GFP)-fusion protein localizes to the cytoplasm and the nucleus [Source:SGD;Acc:S000001139]	1.71443	7.28933	1.52456e-65	1.72452e-64	1	60.6724	49.1548	62.7733	178.878	186.998	197.708	201	207	218	764	798	847	VIII	297385	298609	biological_process	nucleus, cytoplasm	molecular_function
YJL164C	TPK1	cAMP-dependent protein kinase catalytic subunit; promotes vegetative growth in response to nutrients via the Ras-cAMP signaling pathway; inhibited by regulatory subunit Bcy1p in the absence of cAMP; partially redundant with Tpk2p and Tpk3p [Source:SGD;Acc:S000003700]	1.70064	6.07601	6.12161e-56	5.85188e-55	1	30.1853	31.5826	32.5385	107.936	94.9048	104.106	100	133	113	461	405	446	X	109966	111159	protein phosphorylation		protein kinase activity, ATP binding, protein serine/threonine kinase activity, transferase activity, transferring phosphorus-containing groups
YDL025C	RTK1	Putative protein kinase, potentially phosphorylated by Cdc28p; interacts with ribosome biogenesis factors, Cka2, Gus1 and Arc1 [Source:SGD;Acc:S000002183]	1.67996	6.92356	3.88091e-82	5.85722e-81	1	64.2946	80.7374	81.2022	254.035	225.194	248.36	213	340	282	1085	961	1064	IV	405344	407206	protein phosphorylation		protein kinase activity, ATP binding, protein serine/threonine kinase activity, transferase activity, transferring phosphorus-containing groups
YHR049W	FSH1	Putative serine hydrolase that localizes to both the nucleus and cytoplasm; sequence is similar to S. cerevisiae Fsh2p and Fsh3p and the human candidate tumor suppressor OVCA2 [Source:SGD;Acc:S000001091]	1.67795	7.05089	1.85943e-132	4.91775e-131	1	148.512	160.05	169.603	509.241	516.235	505.59	492	674	589	2175	2203	2166	VIII	206462	207193	biological_process	nucleus, cytoplasm	hydrolase activity
YPL203W	TPK2	cAMP-dependent protein kinase catalytic subunit; promotes vegetative growth in response to nutrients via the Ras-cAMP signaling pathway; partially redundant with Tpk1p and Tpk3p; localizes to P-bodies during stationary phase [Source:SGD;Acc:S000006124]	1.66045	7.05163	2.42514e-98	4.50476e-97	1	51.6168	50.1047	45.4962	157.572	148.567	159.66	171	211	158	673	634	684	XVI	166256	167398	protein phosphorylation		protein kinase activity, ATP binding, protein serine/threonine kinase activity, transferase activity, transferring phosphorus-containing groups
YIR014W		Putative protein of unknown function; green fluorescent protein (GFP)-fusion protein localizes to the vacuole; expression directly regulated by the metabolic and meiotic transcriptional regulator Ume6p; YIR014W is a non-essential gene [Source:SGD;Acc:S000001453]	1.6585	2.93061	2.89015e-10	7.81875e-10	1	2.71668	3.32448	3.16746	10.0677	11.248	8.16974	9	14	11	43	48	35	IX	381086	381814	biological_process	membrane, fungal-type vacuole, integral to membrane	molecular_function
YCR004C	YCP4	Protein of unknown function, has sequence and structural similarity to flavodoxins; predicted to be palmitoylated; the authentic, non-tagged protein is detected in highly purified mitochondria in high-throughput studies [Source:SGD;Acc:S000000597]	1.65287	7.82726	2.70644e-95	4.84889e-94	1	97.4985	117.544	122.091	346.284	355.717	360.636	323	495	424	1479	1518	1545	III	119575	120318	negative regulation of transcription, DNA-dependent, oxidation-reduction process, biological_process	plasma membrane enriched fraction, cytoplasm, membrane raft, mitochondrion, membrane	FMN binding, oxidoreductase activity, electron carrier activity
YIL166C		Putative protein with similarity to the allantoate permease (Dal5p) subfamily of the major facilitator superfamily; mRNA expression is elevated by sulfur limitation; YIL166C is a non-essential gene [Source:SGD;Acc:S000001428]	1.64646	6.38601	2.79491e-46	2.25296e-45	1	33.2038	33.7198	23.8999	95.2924	97.2481	93.135	110	142	83	407	415	399	IX	30938	32566	transport, transmembrane transport	membrane, integral to membrane	transporter activity
YFR049W	YMR31	Mitochondrial ribosomal protein of the small subunit, has similarity to human mitochondrial ribosomal protein MRP-S36 [Source:SGD;Acc:S000001945]	1.64475	5.72619	6.74431e-36	4.25658e-35	1	14.7908	15.4351	11.518	49.4022	39.6022	42.4826	49	65	40	211	169	182	VI	248523	248894	cytoplasmic translation	mitochondrial small ribosomal subunit, ribosome, mitochondrion, ribonucleoprotein complex	structural constituent of ribosome
YGR008C	STF2	Protein involved in regulation of the mitochondrial F1F0-ATP synthase; Stf1p and Stf2p may act as stabilizing factors that enhance inhibitory action of the Inh1p protein [Source:SGD;Acc:S000003240]	1.64199	7.82188	6.46188e-38	4.25733e-37	1	40.1464	31.5826	39.1613	114.491	112.48	117.411	133	133	136	489	480	503	VII	508110	508364
YOR346W	REV1	Deoxycytidyl transferase; involved in repair of abasic sites and adducted guanines in damaged DNA by translesion synthesis (TLS); forms a complex with the subunits of DNA polymerase zeta, Rev3p and Rev7p; [Source:SGD;Acc:S000005873]	1.63638	7.48653	5.88693e-79	8.40515e-78	1	90.5558	89.2861	88.113	273.702	281.668	277.771	300	376	306	1169	1202	1190	XV	981828	984785	DNA repair	intracellular	damaged DNA binding, DNA-directed DNA polymerase activity, magnesium ion binding, nucleotidyltransferase activity
YMR096W	SNZ1	Protein involved in vitamin B6 biosynthesis; member of a stationary phase-induced gene family; coregulated with SNO1; interacts with Sno1p and with Yhr198p, perhaps as a multiprotein complex containing other Snz and Sno proteins [Source:SGD;Acc:S000004702]	1.63384	5.52631	1.40565e-20	5.76585e-20	1	30.1853	39.1814	33.4023	72.1132	123.025	125.114	100	165	116	308	525	536	XIII	458408	459301	pyridoxal phosphate biosynthetic process, metabolic process		catalytic activity
YDR368W	YPR1	NADPH-dependent aldo-keto reductase, reduces multiple substrates including 2-methylbutyraldehyde and D,L-glyceraldehyde, expression is induced by osmotic and oxidative stress; functionally redundant with other aldo-keto reductases [Source:SGD;Acc:S000002776]	1.63134	7.33036	1.92576e-77	2.62792e-76	1	84.5188	88.0988	103.374	277.917	301.118	275.67	280	371	359	1187	1285	1181	IV	1213904	1214842	oxidation-reduction process, cellular response to oxidative stress, arabinose catabolic process, D-xylose catabolic process	cytoplasm, nucleus	oxidoreductase activity, alditol:NADP+ 1-oxidoreductase activity, glucose 1-dehydrogenase (NADP+) activity, carbonyl reductase (NADPH) activity
YNL092W		Putative S-adenosylmethionine-dependent methyltransferase of the seven beta-strand family; YNL092W is not an essential gene [Source:SGD;Acc:S000005036]	1.6285	5.51611	2.53053e-41	1.81349e-40	1	12.9797	13.0605	18.4289	46.3585	46.6322	43.8832	43	55	64	198	199	188	XIV	450871	452073	biological_process	cellular_component	S-adenosylmethionine-dependent methyltransferase activity
YMR280C	CAT8	Zinc cluster transcriptional activator necessary for derepression of a variety of genes under non-fermentative growth conditions, active after diauxic shift, binds carbon source responsive elements [Source:SGD;Acc:S000004893]	1.61502	6.48308	1.96698e-38	1.3258e-37	1	18.1112	14.2478	13.2457	47.9974	46.3979	44.5834	60	60	46	205	198	191	XIII	827028	831329	transcription, DNA-templated, regulation of transcription, DNA-dependent, positive regulation of glyoxylate cycle by positive regulation of transcription from RNA polymerase II promoter, positive regulation of gluconeogenesis by positive regulation of transcription from RNA polymerase II promoter, positive regulation of transcription from RNA polymerase II promoter, carbohydrate metabolic process	nucleus	DNA binding, sequence-specific DNA binding transcription factor activity, sequence-specific DNA binding, RNA polymerase II core promoter proximal region sequence-specific DNA binding, metal ion binding, zinc ion binding, RNA polymerase II core promoter proximal region sequence-specific DNA binding transcription factor activity involved in positive regulation of transcription
YHR037W	PUT2	Delta-1-pyrroline-5-carboxylate dehydrogenase, nuclear-encoded mitochondrial protein involved in utilization of proline as sole nitrogen source; deficiency of the human homolog causes HPII, an autosomal recessive inborn error of metabolism [Source:SGD;Acc:S000001079]	1.61196	7.84242	2.95732e-89	4.88838e-88	1	72.4447	76.7006	73.4275	234.836	233.161	213.58	240	323	255	1003	995	915	VIII	181977	183704	proline biosynthetic process, oxidation-reduction process, metabolic process	mitochondrial matrix	1-pyrroline-5-carboxylate dehydrogenase activity, oxidoreductase activity
YKR058W	GLG1	Self-glucosylating initiator of glycogen synthesis, also glucosylates n-dodecyl-beta-D-maltoside; similar to mammalian glycogenin [Source:SGD;Acc:S000001766]	1.60981	6.71661	2.66367e-43	1.98845e-42	1	24.7519	34.4321	28.2192	88.7367	83.8911	96.8697	82	145	98	379	358	415	XI	552770	554620	glycogen biosynthetic process	cellular_component	glycogenin glucosyltransferase activity, transferase activity, transferase activity, transferring glycosyl groups
YOR114W		Putative protein of unknown function; null mutant is viable [Source:SGD;Acc:S000005640]	1.60946	3.9883	4.60284e-15	1.5428e-14	1	3.92409	6.4115	7.77467	18.7307	15.7003	21.4747	13	27	27	80	67	92	XV	537570	538454	biological_process	cellular_component	molecular_function
YIL105C	SLM1	Phosphoinositide PI4,5P(2) binding protein, forms a complex with Slm2p; acts downstream of Mss4p in a pathway regulating actin cytoskeleton organization in response to stress; phosphorylated by the TORC2 complex [Source:SGD;Acc:S000001367]	1.58174	6.78538	3.92706e-72	4.96831e-71	1	51.315	56.0413	50.6794	159.679	146.458	168.53	170	236	176	682	625	722	IX	167581	169641			protein binding
YHR075C	PPE1	Protein with carboxyl methyl esterase activity that may have a role in demethylation of the phosphoprotein phosphatase catalytic subunit; also identified as a small subunit mitochondrial ribosomal protein [Source:SGD;Acc:S000001117]	1.57991	5.11496	2.45072e-37	1.58825e-36	1	11.1686	14.7227	16.7012	41.9099	42.4142	43.8832	37	62	58	179	181	188	VIII	248439	249641
YGL208W	SIP2	One of three beta subunits of the Snf1 serine/threonine protein kinase complex involved in the response to glucose starvation; null mutants exhibit accelerated aging; N-myristoylprotein localized to the cytoplasm and the plasma membrane [Source:SGD;Acc:S000003176]	1.57963	5.52019	7.0663e-30	3.85144e-29	1	12.376	11.1608	9.79033	34.4177	33.0409	32.2121	41	47	34	147	141	138	VII	97338	98585			protein binding
YAL062W	GDH3	NADP(+)-dependent glutamate dehydrogenase, synthesizes glutamate from ammonia and alpha-ketoglutarate; rate of alpha-ketoglutarate utilization differs from Gdh1p; expression regulated by nitrogen and carbon sources [Source:SGD;Acc:S000000058]	1.57805	5.46516	6.00592e-34	3.62869e-33	1	20.2241	21.6091	16.9891	55.4897	66.7848	54.3871	67	91	59	237	285	233	I	31567	32940	glutamate biosynthetic process, ammonia assimilation cycle, cellular amino acid metabolic process, oxidation-reduction process	soluble fraction, mitochondrion, nucleus	oxidoreductase activity, glutamate dehydrogenase (NADP+) activity, nucleotide binding, oxidoreductase activity, acting on the CH-NH2 group of donors, NAD or NADP as acceptor
YPR155C	NCA2	Protein involved in regulation of mitochondrial expression of subunits 6 (Atp6p) and 8 (Atp8p) of the Fo-F1 ATP synthase; functions with Nca3p [Source:SGD;Acc:S000006359]	1.5764	6.98531	1.45692e-66	1.67184e-65	1	38.0335	39.4189	42.6167	130.412	111.074	116.711	126	166	148	557	474	500	XVI	835563	837413	aerobic respiration, mRNA metabolic process	mitochondrion, membrane, mitochondrial membrane, integral to membrane, mitochondrial outer membrane	molecular_function
YNL160W	YGP1	Cell wall-related secretory glycoprotein; induced by nutrient deprivation-associated growth arrest and upon entry into stationary phase; may be involved in adaptation prior to stationary phase entry; has similarity to Sps100p [Source:SGD;Acc:S000005104]	1.57475	9.93699	5.42583e-34	3.28268e-33	1	224.88	161	174.498	579.247	624.965	462.874	745	678	606	2474	2667	1983	XIV	336545	337609	cell wall assembly, cellular amino acid metabolic process	extracellular region	molecular_function
YPL206C	PGC1	Phosphatidyl Glycerol phospholipase C; regulates the phosphatidylglycerol (PG) content via a phospholipase C-type degradation mechanism; contains glycerophosphodiester phosphodiesterase motifs [Source:SGD;Acc:S000006127]	1.57362	7.83258	5.87321e-94	1.04217e-92	1	105.045	105.434	98.1913	320.061	309.788	289.676	348	444	341	1367	1322	1241	XVI	162632	163597	glycerol metabolic process, lipid metabolic process		glycerophosphodiester phosphodiesterase activity, phosphoric diester hydrolase activity
YNL305C	BXI1	Protein involved in apoptosis; variously described as containing a BCL-2 homology (BH3) domain or as a member of the BAX inhibitor family; reported to promote apoptosis under some conditions and to inhibit it in others; localizes to ER and vacuole; /.../nk the unfolded protein response to apoptosis via regulation of calcium-mediated signaling; translocates to mitochondria under apoptosis-inducing…	1.57319	7.83903	4.05066e-34	2.45873e-33	1	107.761	83.587	72.8516	281.663	279.559	223.851	357	352	253	1203	1193	959	XIV	58898	59791	endoplasmic reticulum unfolded protein response, calcium-mediated signaling, apoptotic process	vacuolar membrane, fungal-type vacuole, endoplasmic reticulum, mitochondrion, vacuole, membrane, integral to membrane	molecular_function
YGL010W		Putative protein of unknown function; YGL010W is not an essential gene [Source:SGD;Acc:S000002978]	1.57247	6.14975	1.52225e-35	9.54243e-35	1	27.7705	27.7832	24.7638	87.0977	78.7358	73.5276	92	117	86	372	336	315	VII	475545	476069	biological_process	endoplasmic reticulum, integral to membrane, endoplasmic reticulum membrane, membrane	molecular_function
YLR099C	ICT1	Lysophosphatidic acid acyltransferase, responsible for enhanced phospholipid synthesis during organic solvent stress; null displays increased sensitivity to Calcofluor white; highly expressed during organic solvent stress [Source:SGD;Acc:S000004089]	1.56855	8.54019	1.13462e-70	1.40349e-69	1	150.021	132.267	126.986	385.852	460.464	366.471	497	557	441	1648	1965	1570	XII	339744	340928
YER066C-A		Dubious open reading frame unlikely to encode a protein, partially overlaps uncharacterized ORF YER067W [Source:SGD;Acc:S000002959]	1.56757	7.45815	1.47199e-21	6.25509e-21	1	10.8667	13.2979	13.8216	43.0806	34.6812	35.48	36	56	48	184	148	152	V	291703	292203
YDL206W		Putative protein of unknown function; YDL206W is not an essential protein [Source:SGD;Acc:S000002365]	1.56727	6.99004	1.44676e-75	1.90862e-74	1	85.1225	76.2256	77.7467	256.845	239.722	210.779	282	321	270	1097	1023	903	IV	90176	92464	transport, ion transport, transmembrane transport, biological_process	membrane, integral to membrane	molecular_function
YDL127W	PCL2	Cyclin, interacts with cyclin-dependent kinase Pho85p; member of the Pcl1,2-like subfamily, involved in the regulation of polarized growth and morphogenesis and progression through the cell cycle; localizes to sites of polarized cell growth [Source:SGD;Acc:S000002285]	1.56658	6.22536	8.15436e-41	5.79889e-40	1	19.3186	26.8333	30.2348	83.8199	71.9402	71.8937	64	113	105	358	307	308	IV	234927	235853	regulation of cyclin-dependent protein serine/threonine kinase activity, regulation of cell cycle		protein kinase binding
YHR080C		Protein of unknown function that may interact with ribosomes, based on co-purification experiments; the authentic, non-tagged protein is detected in highly purified mitochondria in high-throughput studies [Source:SGD;Acc:S000001122]	1.56511	6.63741	1.31602e-50	1.13321e-49	1	55.2391	53.1917	49.8155	138.139	168.72	161.527	183	224	173	590	720	692	VIII	262801	266838	biological_process	membrane, ribosome, mitochondrion, integral to membrane	molecular_function
YOR227W	HER1	Protein of unknown function required for proliferation or remodeling of the ER that is caused by overexpression of Hmg2p; may interact with ribosomes, based on co-purification experiments [Source:SGD;Acc:S000005753]	1.56369	8.45419	7.54978e-88	1.21541e-86	1	144.889	137.016	142.824	419.099	445.701	389.813	480	577	496	1790	1902	1670	XV	762825	766565
YMR304W	UBP15	Ubiquitin-specific protease involved in protein deubiquitination; catalytic activity regulated by an N-terminal TRAF-like domain and and C-terminal sequences; physically interacts with anaphase-promoting complex/cyclosome (APC/C) activator, Cdh1p [Source:SGD;Acc:S000004920]	1.56284	7.74993	2.23845e-74	2.89125e-73	1	94.4799	92.1357	91.8563	259.654	284.011	278.938	313	388	319	1109	1212	1195	XIII	874987	878679	protein deubiquitination, ubiquitin-dependent protein catabolic process, proteolysis	cytoplasm	hydrolase activity, peptidase activity, ubiquitin-specific protease activity, cysteine-type peptidase activity, ubiquitin thiolesterase activity, protein binding
YBR037C	SCO1	Copper-binding protein of the mitochondrial inner membrane, required for cytochrome c oxidase activity and respiration; may function to deliver copper to cytochrome c oxidase; has similarity to thioredoxins [Source:SGD;Acc:S000000241]	1.55856	6.07385	1.51126e-42	1.11025e-41	1	28.3742	20.6593	32.5385	79.3713	84.3598	73.7611	94	87	113	339	360	316	II	310565	311452	copper ion transport, cellular copper ion homeostasis, respiratory chain complex IV assembly	mitochondrial inner membrane	copper ion binding
YBL098W	BNA4	Kynurenine 3-mono oxygenase, required for the de novo biosynthesis of NAD from tryptophan via kynurenine; expression regulated by Hst1p; putative therapeutic target for Huntington disease [Source:SGD;Acc:S000000194]	1.55847	7.03502	2.11412e-36	1.34964e-35	1	69.1243	118.969	114.029	255.908	298.774	338.694	229	501	396	1093	1275	1451	II	39145	40527	'de novo' NAD biosynthetic process from tryptophan, pyridine nucleotide biosynthetic process, metabolic process, oxidation-reduction process	mitochondrion, mitochondrial outer membrane	kynurenine 3-monooxygenase activity, monooxygenase activity, oxidoreductase activity
YGR287C	IMA1	Major isomaltase (alpha-1,6-glucosidase) required for isomaltose utilization; has specificity for isomaltose, palatinose, and methyl-alpha-glucoside; member of the IMA isomaltase family [Source:SGD;Acc:S000003519]	1.55845	5.01087	8.11194e-41	5.77612e-40	1	21.4315	22.0841	25.6276	68.8353	72.8775	61.8566	71	93	89	294	311	265	VII	1067222	1068991	carbohydrate metabolic process		catalytic activity, cation binding
YLR438W	CAR2	L-ornithine transaminase (OTAse), catalyzes the second step of arginine degradation, expression is dually-regulated by allophanate induction and a specific arginine induction process; not nitrogen catabolite repression sensitive [Source:SGD;Acc:S000004430]	1.54645	5.75487	1.67214e-21	7.08936e-21	1	19.3186	16.8599	11.2301	43.3147	52.0219	43.4163	64	71	39	185	222	186	XII	1012501	1013775	metabolic process, arginine catabolic process, ornithine metabolic process	cytoplasm, nucleus, cytosol	ornithine-oxo-acid transaminase activity, transferase activity, pyridoxal phosphate binding, transaminase activity, catalytic activity
YER150W	SPI1	GPI-anchored cell wall protein involved in weak acid resistance; basal expression requires Msn2p/Msn4p; expression is induced under conditions of stress and during the diauxic shift; similar to Sed1p [Source:SGD;Acc:S000000952]	1.54357	8.31023	8.77189e-19	3.38797e-18	1	314.531	175.01	188.896	690.694	712.372	572.582	1042	737	656	2950	3040	2453	V	468370	468816
YIR007W		Putative protein of unknown function; green fluorescent protein (GFP)-fusion protein localizes to the cytoplasm; YIR007W is a non-essential gene [Source:SGD;Acc:S000001446]	1.54329	6.50038	4.46812e-68	5.30255e-67	1	35.9205	32.7699	37.4336	105.36	95.3734	107.374	119	138	130	450	407	460	IX	370704	372998	metabolic process, carbohydrate metabolic process, biological_process	cytoplasm	hydrolase activity, hydrolase activity, acting on glycosyl bonds, molecular_function, hydrolase activity, hydrolyzing O-glycosyl compounds, cation binding, catalytic activity
YLR345W		Similar to 6-phosphofructo-2-kinase/fructose-2,6-bisphosphatase enzymes responsible for the metabolism of fructoso-2,6-bisphosphate; mRNA expression is repressed by the Rfx1p-Tup1p-Ssn6p repressor complex; YLR345W is not an essential gene [Source:SGD;Acc:S000004337]	1.54021	7.50597	2.95221e-76	3.92263e-75	1	59.1632	58.1784	73.7154	184.029	175.047	195.14	196	245	256	786	747	836	XII	820511	822040	fructose 2,6-bisphosphate metabolic process, fructose metabolic process, regulation of glycolysis, metabolic process, phosphorylation	cytoplasm	6-phosphofructo-2-kinase activity, hydrolase activity, transferase activity, kinase activity, fructose-2,6-bisphosphate 2-phosphatase activity, nucleotide binding, ATP binding, catalytic activity
YNL183C	NPR1	Protein kinase that stabilizes several plasma membrane amino acid transporters by antagonizing their ubiquitin-mediated degradation; phosphorylates Aly2p [Source:SGD;Acc:S000005127]	1.53779	7.29649	2.90371e-79	4.16724e-78	1	83.6132	86.674	76.8829	249.587	250.502	218.949	277	365	267	1066	1069	938	XIV	293137	295509	regulation of nitrogen utilization, protein phosphorylation, phosphorylation	cytoplasm, Golgi apparatus	protein serine/threonine kinase activity, kinase activity, nucleotide binding, transferase activity, ATP binding, protein kinase activity, transferase activity, transferring phosphorus-containing groups
YIL113W	SDP1	Stress-inducible dual-specificity MAP kinase phosphatase, negatively regulates Slt2p MAP kinase by direct dephosphorylation, diffuse localization under normal conditions shifts to punctate localization after heat shock [Source:SGD;Acc:S000001375]	1.53348	3.92729	6.06749e-18	2.27541e-17	1	9.65929	10.2109	11.518	30.4374	30.9319	29.6445	32	43	40	130	132	127	IX	150559	151188	protein dephosphorylation, dephosphorylation		protein tyrosine/serine/threonine phosphatase activity, phosphatase activity, protein tyrosine phosphatase activity
YPR195C		Dubious open reading frame unlikely to encode a protein, based on available experimental and comparative sequence data [Source:SGD;Acc:S000006399]	1.53336	3.31256	9.17218e-12	2.67273e-11	1	6.03706	5.22419	3.45541	13.5798	14.06	15.1724	20	22	12	58	60	65	XVI	927965	928294
YPL154C	PEP4	Vacuolar aspartyl protease (proteinase A), required for the posttranslational precursor maturation of vacuolar proteinases; important for protein turnover after oxidative damage; synthesized as a zymogen, self-activates [Source:SGD;Acc:S000006075]	1.53272	10.0237	1.06114e-44	8.16286e-44	1	580.161	474.214	477.711	1498.92	1545.89	1386.29	1922	1997	1659	6402	6597	5939	XVI	259714	260931	proteolysis		aspartic-type endopeptidase activity
YGL036W		Putative protein of unknown function; green fluorescent protein (GFP)-fusion protein localizes to the cytoplasm; YGL036W is not an essential gene [Source:SGD;Acc:S000003004]	1.53007	7.38094	2.50788e-62	2.63802e-61	1	111.384	102.821	89.8407	284.238	295.259	298.546	369	433	312	1214	1260	1279	VII	428601	431330	biological_process	cytoplasm	molecular_function
YDR231C	COX20	Mitochondrial inner membrane protein, required for proteolytic processing of Cox2p and its assembly into cytochrome c oxidase [Source:SGD;Acc:S000002639]	1.5294	6.19068	7.31429e-32	4.17079e-31	1	17.2056	17.3348	22.7481	57.1286	57.4115	50.4189	57	73	79	244	245	216	IV	926293	926910	mitochondrial respiratory chain complex IV assembly, protein processing, aerobic respiration	mitochondrial inner membrane, membrane, integral to membrane, mitochondrion	unfolded protein binding
YKL148C	SDH1	Flavoprotein subunit of succinate dehydrogenase (Sdh1p, Sdh2p, Sdh3p, Sdh4p), which couples the oxidation of succinate to the transfer of electrons to ubiquinone as part of the TCA cycle and the mitochondrial respiratory chain [Source:SGD;Acc:S000001631]	1.52491	9.87908	1.71213e-60	1.75446e-59	1	254.764	210.392	204.157	675.007	685.658	563.478	844	886	709	2883	2926	2414	XI	169207	171129	oxidation-reduction process, tricarboxylic acid cycle, electron transport chain		oxidoreductase activity, electron carrier activity, oxidoreductase activity, acting on the CH-CH group of donors, flavin adenine dinucleotide binding
YDL129W		Putative protein of unknown function; green fluorescent protein (GFP)-fusion protein localizes to the cytoplasm and the nucleus; YDL129W is not an essential gene [Source:SGD;Acc:S000002287]	1.52487	4.82921	1.01058e-41	7.32738e-41	1	28.9779	27.7832	30.5228	86.3953	87.1718	77.2624	96	117	106	369	372	331	IV	231024	231899	biological_process	cytoplasm, nucleus	molecular_function
YPL060W	MFM1	Mitochondrial inner membrane magnesium transporter, involved in maintenance of mitochondrial magnesium concentrations and membrane potential; indirectly affects splicing of group II introns; functionally and structurally related to Mrs2p [Source:SGD;Acc:S000005981]	1.52462	5.20855	5.24725e-35	3.23454e-34	1	16.6019	21.6091	23.0361	57.5969	54.1309	65.5913	55	91	80	246	231	281	XVI	434523	435764	mRNA processing, RNA splicing, ion transport, transport, mitochondrial magnesium ion transport	integral to membrane, mitochondrion, mitochondrial inner membrane, membrane	magnesium ion transmembrane transporter activity
YDL019C	OSH2	Member of an oxysterol-binding protein family with seven members in S. cerevisiae; family members have overlapping, redundant functions in sterol metabolism and collectively perform a function essential for viability [Source:SGD;Acc:S000002177]	1.51723	7.56817	1.0421e-76	1.41167e-75	1	133.117	109.233	109.997	310.461	358.998	336.593	441	460	382	1326	1532	1442	IV	417663	421514	transport, sterol transport, maintenance of cell polarity, exocytosis, endocytosis, lipid transport	endoplasmic reticulum, plasma membrane, cortical endoplasmic reticulum, membrane, cellular bud neck	lipid binding, sterol transporter activity, oxysterol binding, 1-phosphatidylinositol binding, protein binding
YLR189C	ATG26	UDP-glucose:sterol glucosyltransferase, conserved enzyme involved in synthesis of sterol glucoside membrane lipids; in contrast to ATG26 from P. pastoris, S. cerevisiae ATG26 is not involved in autophagy [Source:SGD;Acc:S000004179]	1.51253	7.09531	9.48698e-64	1.02711e-62	1	67.0113	52.2419	51.5432	145.631	172	167.363	222	220	179	622	734	717	XII	530797	534393	sterol biosynthetic process, protein transport, lipid biosynthetic process, autophagy, transport, steroid biosynthetic process, sterol metabolic process, metabolic process, carbohydrate metabolic process, ascospore-type prospore membrane assembly, lipid glycosylation	cytoplasm, membrane	transferase activity, transferase activity, transferring glycosyl groups, sterol 3-beta-glucosyltransferase activity, transferase activity, transferring hexosyl groups, protein binding
YMR251W-A	HOR7	Protein of unknown function; overexpression suppresses Ca2+ sensitivity of mutants lacking inositol phosphorylceramide mannosyltransferases Csg1p and Csh1p; transcription is induced under hyperosmotic stress and repressed by alpha factor [Source:SGD;Acc:S000004864]	1.50975	6.41259	9.39341e-40	6.49701e-39	1	62.1817	50.5796	64.501	170.683	174.812	157.326	206	213	224	729	746	674	XIII	774752	774931
YFL040W		Putative transporter, member of the sugar porter family; YFL040W is not an essential gene [Source:SGD;Acc:S000001854]	1.50383	3.95175	9.10273e-13	2.77174e-12	1	5.43335	4.98672	4.03131	13.8139	15.2316	12.1379	18	21	14	59	65	52	VI	51350	52972	transport, transmembrane transport	membrane, integral to membrane	transmembrane transporter activity, substrate-specific transmembrane transporter activity, transporter activity
YBR066C	NRG2	Transcriptional repressor that mediates glucose repression and negatively regulates filamentous growth; has similarity to Nrg1p [Source:SGD;Acc:S000000270]	1.49773	5.92073	3.11196e-46	2.49406e-45	1	38.939	36.5693	43.7685	107.233	102.169	126.514	129	154	152	458	436	542	II	370037	370699	invasive growth in response to glucose limitation, biofilm formation, pseudohyphal growth, regulation of transcription, DNA-dependent, transcription, DNA-templated	nucleus, intracellular	metal ion binding, DNA binding, zinc ion binding, nucleic acid binding
YFR029W	PTR3	Component of the SPS plasma membrane amino acid sensor system (Ssy1p-Ptr3p-Ssy5p), which senses external amino acid concentration and transmits intracellular signals that result in regulation of expression of amino acid permease genes [Source:SGD;Acc:S000001925]	1.49624	5.59196	9.77627e-38	6.42573e-37	1	19.0167	21.3717	22.1722	55.0214	58.8175	63.2571	63	90	77	235	251	271	VI	210937	212973			protein binding
YHR008C	SOD2	Mitochondrial manganese superoxide dismutase, protects cells against oxygen toxicity; phosphorylated [Source:SGD;Acc:S000001050]	1.49533	8.98215	9.90979e-60	1.0062e-58	1	157.567	138.441	154.342	405.988	442.889	418.991	522	583	536	1734	1890	1795	VIII	122889	123590	superoxide metabolic process, oxidation-reduction process		superoxide dismutase activity, metal ion binding
YNL106C	INP52	Polyphosphatidylinositol phosphatase, dephosphorylates a number of phosphatidylinositols (PIs) to PI; involved in endocytosis; hyperosmotic stress causes translocation to actin patches; synaptojanin-like protein with a Sac1 domain [Source:SGD;Acc:S000005050]	1.49449	6.12364	3.29089e-40	2.30487e-39	1	39.8446	48.205	35.9939	108.404	130.055	113.443	132	203	125	463	555	486	XIV	420944	424495	phosphatidylinositol phosphorylation		phosphoric ester hydrolase activity
YLR176C	RFX1	Major transcriptional repressor of DNA-damage-regulated genes, recruits repressors Tup1p and Cyc8p to their promoters; involved in DNA damage and replication checkpoint pathway; similar to a family of mammalian DNA binding RFX1-4 proteins [Source:SGD;Acc:S000004166]	1.49424	5.44679	4.43296e-42	3.23956e-41	1	29.2797	26.3584	26.4915	71.4108	76.8611	82.6311	97	111	92	305	328	354	XII	507797	510232	regulation of transcription, DNA-dependent		DNA binding
YFR026C	ULI1	Putative protein of unknown function involved in and induced by the endoplasmic reticulum unfolded protein response [Source:SGD;Acc:S000001922]	1.49121	5.74961	2.15908e-10	5.86383e-10	1	3.92409	5.93658	3.16746	17.3259	10.0763	10.2705	13	25	11	74	43	44	VI	205748	206257	response to unfolded protein, endoplasmic reticulum unfolded protein response	cellular_component	molecular_function
YCR030C	SYP1	Protein of unknown function that is involved in endocytic site formation; may regulate assembly and disassembly of the septin ring; colocalizes and interacts with septin subunits; potential role in actin cytoskeletal organization [Source:SGD;Acc:S000000626]	1.49012	8.4553	2.83574e-63	3.04048e-62	1	218.843	200.419	171.331	538.507	612.311	508.158	725	844	595	2300	2613	2177	III	173826	176438
YDR533C	HSP31	Possible chaperone and cysteine protease with similarity to E. coli Hsp31; member of the DJ-1/ThiJ/PfpI superfamily, which includes human DJ-1 involved in Parkinson's disease; exists as a dimer and contains a putative metal-binding site [Source:SGD;Acc:S000002941]	1.48718	5.21585	8.68958e-34	5.20625e-33	1	23.2427	17.8097	24.7638	61.343	66.3162	55.0874	77	75	86	262	283	236	IV	1501447	1502160
YNR014W		Putative protein of unknown function; expression is cell-cycle regulated, Azf1p-dependent, and heat-inducible [Source:SGD;Acc:S000005297]	1.48407	5.57536	6.59884e-25	3.09021e-24	1	41.052	29.4454	29.6589	89.6732	98.4198	90.8008	136	124	103	383	420	389	XIV	652465	653103	biological_process	cytoplasm	molecular_function
YJL163C		Putative protein of unknown function [Source:SGD;Acc:S000003699]	1.47644	6.08376	1.29025e-50	1.11447e-49	1	31.3927	33.7198	29.6589	84.054	96.7794	84.0316	104	142	103	359	413	360	X	111666	113333	transmembrane transport, biological_process	integral to membrane, membrane	molecular_function
YER075C	PTP3	Phosphotyrosine-specific protein phosphatase involved in the inactivation of mitogen-activated protein kinase (MAPK) during osmolarity sensing; dephosporylates Hog1p MAPK and regulates its localization; localized to the cytoplasm [Source:SGD;Acc:S000000877]	1.47448	5.79937	6.55821e-81	9.76523e-80	1	55.8428	71.7138	59.8938	176.771	173.641	174.832	185	302	208	755	741	749	V	308413	311199	protein dephosphorylation, dephosphorylation		protein tyrosine phosphatase activity, phosphatase activity
YLR178C	TFS1	Protein that interacts with and inhibits carboxypeptidase Y and Ira2p; phosphatidylethanolamine-binding protein (PEBP) family member; targets to vacuolar membranes during stationary phase; acetylated by NatB N-terminal acetyltransferase [Source:SGD;Acc:S000004168]	1.47176	7.76984	6.72093e-29	3.54156e-28	1	43.7687	36.8068	54.1348	124.793	142.006	105.273	145	155	188	533	606	451	XII	513162	513821
YKL133C		Putative protein of unknown function; has similarity to Mgr3p, but unlike MGR3, is not required for growth of cells lacking the mitochondrial genome (null mutation does not confer a petite-negative phenotype) [Source:SGD;Acc:S000001616]	1.47123	5.30047	2.10525e-27	1.05911e-26	1	11.4704	15.1976	13.5337	34.8859	35.8529	42.0158	38	64	47	149	153	180	XI	191679	193070	biological_process	integral to membrane, cellular_component, membrane	binding, molecular_function
YGR205W	TDA10	ATP-binding protein of unknown function; crystal structure resembles that of E.coli pantothenate kinase and other small kinases; null mutant is sensitive to expression of the top1-T722A allele [Source:SGD;Acc:S000003437]	1.46725	5.94911	9.91429e-49	8.38112e-48	1	29.2797	28.4956	31.0987	81.2444	74.7521	89.4003	97	120	108	347	319	383	VII	909213	910085
YML120C	NDI1	NADH:ubiquinone oxidoreductase, transfers electrons from NADH to ubiquinone in the respiratory chain but does not pump protons, in contrast to the higher eukaryotic multisubunit respiratory complex I; phosphorylated; homolog of human AMID [Source:SGD;Acc:S000004589]	1.46229	9.3462	2.33875e-65	2.62944e-64	1	132.212	128.468	134.185	374.38	396.725	316.519	438	541	466	1599	1693	1356	XIII	28266	29807	mitochondrial electron transport, NADH to ubiquinone, oxidation-reduction process, positive regulation of apoptotic process, chronological cell aging, NADH oxidation	mitochondrion, membrane, mitochondrial matrix, mitochondrial inner membrane	oxidoreductase activity, flavin adenine dinucleotide binding, NADH dehydrogenase (ubiquinone) activity
YHR139C	SPS100	Protein required for spore wall maturation; expressed during sporulation; may be a component of the spore wall; expression also induced in cells treated with the mycotoxin patulin [Source:SGD;Acc:S000001181]	1.4568	2.8636	6.33561e-11	1.76292e-10	1	6.94261	3.56195	4.89517	14.2822	13.5913	13.5384	23	15	17	61	58	58	VIII	378219	379199	cellular amino acid metabolic process
YIR032C	DAL3	Ureidoglycolate hydrolase, converts ureidoglycolate to glyoxylate and urea in the third step of allantoin degradation; expression sensitive to nitrogen catabolite repression [Source:SGD;Acc:S000001471]	1.45432	4.15476	2.02416e-17	7.45008e-17	1	8.75373	8.78613	6.62287	20.8379	23.1989	22.6418	29	37	23	89	99	97	IX	415030	415617	allantoin catabolic process, purine nucleobase metabolic process	plasma membrane, membrane	ureidoglycolate hydrolase activity, hydrolase activity
YER095W	RAD51	Strand exchange protein, forms a helical filament with DNA that searches for homology; involved in the recombinational repair of double-strand breaks in DNA during vegetative growth and meiosis; homolog of Dmc1p and bacterial RecA protein [Source:SGD;Acc:S000000897]	1.454	7.45384	4.80159e-62	5.03171e-61	1	118.628	118.494	101.071	326.616	329.472	271.469	393	499	351	1395	1406	1163	V	349980	351182	DNA repair, DNA metabolic process		DNA binding, nucleotide binding, nucleoside-triphosphatase activity, damaged DNA binding, ATP binding, DNA-dependent ATPase activity
YAL056W	GPB2	Multistep regulator of cAMP-PKA signaling; inhibits PKA downstream of Gpa2p and Cyr1p, thereby increasing cAMP dependency; inhibits Ras activity through direct interactions with Ira1p/2p; regulated by G-alpha protein Gpa2p; homolog of Gpb1p [Source:SGD;Acc:S000000052]	1.45193	6.62087	8.38568e-65	9.2777e-64	1	44.0705	43.9307	43.1926	119.174	119.275	120.679	146	185	150	509	509	517	I	39259	41901	signal transduction, invasive growth in response to glucose limitation, negative regulation of Ras protein signal transduction, glucose mediated signaling pathway, pseudohyphal growth, ascospore formation, positive regulation of transcription from RNA polymerase II promoter	mitochondrion, cytoplasm, plasma membrane	signal transducer activity, cAMP-dependent protein kinase inhibitor activity, GTPase activating protein binding
YOR020W-A		Putative protein of unknown function, conserved in A. gossypii; the authentic, non-tagged protein is detected in highly purified mitochondria in high-throughput studies [Source:SGD;Acc:S000028526]	1.44952	5.50123	4.16316e-27	2.06633e-26	1	14.1871	14.7227	15.8373	43.5489	37.2589	41.5489	47	62	55	186	159	178	XV	371685	371957	biological_process	membrane, integral to membrane, mitochondrion	molecular_function
YMR141C		Dubious open reading frame unlikely to encode a functional protein, based on available experimental and comparative sequence data [Source:SGD;Acc:S000004749]	1.44356	3.59364	6.36868e-12	1.86167e-11	1	5.7352	6.64897	5.75902	18.7307	15.9346	15.1724	19	28	20	80	68	65	XIII	549736	550044
YDL085W	NDE2	Mitochondrial external NADH dehydrogenase, catalyzes the oxidation of cytosolic NADH; Nde1p and Nde2p are involved in providing the cytosolic NADH to the mitochondrial respiratory chain [Source:SGD;Acc:S000002243]	1.43548	5.07135	4.57121e-08	1.09669e-07	1	3.32038	2.61209	5.18312	9.83361	7.73298	12.1379	11	11	18	42	33	52	IV	303211	304848	NADH oxidation, glucose catabolic process to ethanol, oxidation-reduction process	mitochondrion, mitochondrial intermembrane space	NADH dehydrogenase activity, NADH dehydrogenase (ubiquinone) activity, oxidoreductase activity, flavin adenine dinucleotide binding
YMR174C	PAI3	Cytoplasmic proteinase A (Pep4p) inhibitor, dependent on Pbs2p and Hog1p protein kinases for osmotic induction; intrinsically unstructured, N-terminal half becomes ordered in the active site of proteinase A upon contact [Source:SGD;Acc:S000004786]	1.43543	3.30819	4.03166e-06	8.39589e-06	1	1.81112	2.37463	3.45541	6.55574	6.09265	8.16974	6	10	12	28	26	35	XIII	610159	610365
YPL229W		Putative protein of unknown function; green fluorescent protein (GFP)-fusion protein localizes to the cytoplasm; YPL229W is not an essential gene [Source:SGD;Acc:S000006150]	1.42367	5.4631	7.47622e-22	3.20393e-21	1	28.3742	24.4587	19.5807	69.5377	70.5342	54.1537	94	103	68	297	301	232	XVI	117067	117687	biological_process	cytoplasm	molecular_function
YDR096W	GIS1	JmjC domain-containing histone demethylase and transcription factor; involved in expression of genes during nutrient limitation; negatively regulates DPP1 and PHR1; activity is modulated by limited proteasome-mediated proteolysis; has a JmjC and a J /.../main in the N-terminal region that interact, promoting Gis1p stability and proper transcriptional activity; contains transactivating domains TAD…	1.42277	7.50149	2.07461e-65	2.34194e-64	1	86.3299	86.674	80.9142	220.32	246.049	214.981	286	365	281	941	1050	921	IV	637139	639823	histone demethylation, positive regulation of transcription from RNA polymerase II promoter, chronological cell aging, maintenance of stationary phase in response to starvation, transcription, DNA-templated, regulation of transcription, DNA-dependent, regulation of phospholipid biosynthetic process, negative regulation of transcription from RNA polymerase II promoter	mitochondrion, nucleus, intracellular	histone demethylase activity (H3-K36 specific), RNA polymerase II core promoter proximal region sequence-specific DNA binding, RNA polymerase II core promoter proximal region sequence-specific DNA binding transcription factor activity involved in positive regulation of transcription, DNA binding, metal ion binding, nucleic acid binding, zinc ion binding, sequence-specific DNA binding, RNA polymer…
YHR160C	PEX18	Peroxin required for targeting of peroxisomal matrix proteins containing PTS2; interacts with Pex7p; partially redundant with Pex21p [Source:SGD;Acc:S000001203]	1.4194	4.45135	1.8944e-14	6.20738e-14	1	6.64076	9.49852	6.04697	17.56	17.3406	25.6763	22	40	21	75	74	110	VIII	419221	420072
YDR270W	CCC2	Cu(+2)-transporting P-type ATPase, required for export of copper from the cytosol into an extracytosolic compartment; has similarity to human proteins involved in Menkes and Wilsons diseases [Source:SGD;Acc:S000002678]	1.41216	6.36555	6.24029e-55	5.8843e-54	1	57.9557	56.7537	55.2866	144.929	164.502	143.087	192	239	192	619	702	613	IV	1005675	1008689	copper ion export, ATP biosynthetic process, cation transport, copper ion transport, metal ion transport, metabolic process, transport, ion transport, transmembrane transport, cellular iron ion homeostasis, ATP metabolic process	membrane, Golgi apparatus, integral to membrane, trans-Golgi network transport vesicle membrane	cation-transporting ATPase activity, ATP binding, ATPase activity, coupled to transmembrane movement of ions, phosphorylative mechanism, copper-exporting ATPase activity, copper ion binding, catalytic activity, hydrolase activity, nucleotide binding, metal ion binding, copper-transporting ATPase activity
YOR162C	YRR1	Zn2-Cys6 zinc-finger transcription factor that activates genes involved in multidrug resistance; paralog of Yrm1p, acting on an overlapping set of target genes [Source:SGD;Acc:S000005688]	1.41205	6.16982	1.76627e-52	1.58736e-51	1	37.7316	35.382	43.1926	100.677	102.872	104.806	125	149	150	430	439	449	XV	639560	641992	regulation of transcription from RNA polymerase II promoter in response to oxidative stress, positive regulation of transcription from RNA polymerase II promoter, regulation of transcription, DNA-dependent, transcription, DNA-templated	nucleus, cytoplasm	sequence-specific DNA binding RNA polymerase II transcription factor activity, RNA polymerase II core promoter sequence-specific DNA binding, sequence-specific DNA binding, sequence-specific DNA binding transcription factor activity, zinc ion binding, DNA binding, metal ion binding
YLR001C		Putative protein of unknown function; the authentic, non-tagged protein is detected in highly purified mitochondria in high-throughput studies; predicted to be palmitoylated [Source:SGD;Acc:S000003991]	1.41063	7.2202	1.05985e-64	1.17026e-63	1	65.8039	53.9041	67.6685	159.679	172.938	162.461	218	227	235	682	738	696	XII	151389	153977	biological_process	vacuole, membrane, vacuolar membrane, integral to membrane, mitochondrion, fungal-type vacuole membrane	molecular_function
YNL173C	MDG1	Plasma membrane protein involved in G-protein mediated pheromone signaling pathway; overproduction suppresses bem1 mutations [Source:SGD;Acc:S000005117]	1.40959	7.59859	1.54606e-38	1.04336e-37	1	36.826	35.8569	39.4493	88.2684	100.06	109.241	122	151	137	377	427	468	XIV	308957	310057	pheromone-dependent signal transduction involved in conjugation with cellular fusion	plasma membrane, membrane raft, membrane	molecular_function
YNL115C		Putative protein of unknown function; green fluorescent protein (GFP)-fusion protein localizes to mitochondria; YNL115C is not an essential gene [Source:SGD;Acc:S000005059]	1.40278	7.48513	2.92212e-56	2.81762e-55	1	55.8428	51.0546	60.1817	146.802	160.987	132.583	185	215	209	627	687	568	XIV	410119	412053	biological_process	vacuole, integral to membrane, fungal-type vacuole, vacuolar membrane, membrane	molecular_function
YJL137C	GLG2	Self-glucosylating initiator of glycogen synthesis, also glucosylates n-dodecyl-beta-D-maltoside; similar to mammalian glycogenin [Source:SGD;Acc:S000003673]	1.39938	5.68927	1.95712e-17	7.2177e-17	1	9.65929	9.97345	10.3662	28.7984	23.4333	27.0768	32	42	36	123	100	116	X	154985	156127	glycogen biosynthetic process	cytoplasm	glycogenin glucosyltransferase activity, transferase activity, transferring glycosyl groups, transferase activity
YJR036C	HUL4	Protein with similarity to hect domain E3 ubiquitin-protein ligases, not essential for viability [Source:SGD;Acc:S000003797]	1.3977	4.91903	1.01474e-19	4.05751e-19	1	14.4889	14.0103	16.4132	35.8225	45.2262	37.1139	48	59	57	153	193	159	X	500713	503391	cellular protein modification process	intracellular	acid-amino acid ligase activity
YGL081W		Putative protein of unknown function; non-essential gene; interacts genetically with CHS5, a gene involved in chitin biosynthesis [Source:SGD;Acc:S000003049]	1.39692	3.73873	0.000121474	0.000223224	1	0.905558	2.13717	2.01566	3.04374	5.38965	5.36868	3	9	7	13	23	23	VII	357377	358339	biological_process	cellular_component	molecular_function, protein binding
YIL015W	BAR1	Aspartyl protease secreted into the periplasmic space of mating type a cells, helps cells find mating partners, cleaves and inactivates alpha factor allowing cells to recover from alpha-factor-induced cell cycle arrest [Source:SGD;Acc:S000001277]	1.39602	9.9956	1.83724e-52	1.64847e-51	1	528.544	577.51	537.316	1536.15	1508.63	1281.72	1751	2432	1866	6561	6438	5491	IX	322342	324105	proteolysis, response to pheromone, adaptation of signaling pathway by response to pheromone involved in conjugation with cellular fusion, peptide catabolic process	extracellular region, cell wall-bounded periplasmic space	peptidase activity, aspartic-type endopeptidase activity, hydrolase activity
YGL104C	VPS73	Mitochondrial protein; mutation affects vacuolar protein sorting; putative transporter; member of the sugar porter family [Source:SGD;Acc:S000003072]	1.3949	5.96472	2.01226e-32	1.16539e-31	1	25.9593	23.7463	23.8999	64.855	70.5342	57.8884	86	100	83	277	301	248	VII	308713	310173	transmembrane transport, transport, protein targeting to vacuole, protein transport	membrane, integral to membrane, mitochondrial membrane, mitochondrion	substrate-specific transmembrane transporter activity, transmembrane transporter activity
YMR279C		Putative boron transporter involved in boron efflux and resistance; overexpression mutant but not null mutant displays boron tolerance phenotype; identified as a heat-induced gene in a high-throughout screen; YMR279C is not an essential gene; paralo /.../he efflux pump ATR1 [Source:SGD;Acc:S000004892]	1.3913	4.00815	1.07518e-14	3.55028e-14	1	9.96114	9.97345	6.33492	20.1355	26.2453	23.1087	33	42	22	86	112	99	XIII	824729	826351	transport, borate transmembrane transport, transmembrane transport	integral to membrane, membrane	borate efflux transmembrane transporter activity
YOL165C	AAD15	Putative aryl-alcohol dehydrogenase; similar to P. chrysosporium aryl-alcohol dehydrogenase; mutational analysis has not yet revealed a physiological role [Source:SGD;Acc:S000005525]	1.39128	3.03619	3.219e-05	6.21422e-05	1	2.11297	2.13717	2.01566	5.38507	6.09265	5.13526	7	9	7	23	26	22	XV	1647	2078	oxidation-reduction process, cellular aldehyde metabolic process	cellular_component	aryl-alcohol dehydrogenase (NAD+) activity, oxidoreductase activity
YOR317W	FAA1	Long chain fatty acyl-CoA synthetase, activates imported fatty acids with a preference for C12:0-C16:0 chain lengths; functions in long chain fatty acid import; accounts for most acyl-CoA synthetase activity; localized to lipid particles [Source:SGD;Acc:S000005844]	1.38573	8.88426	2.65206e-82	4.03549e-81	1	418.368	342.422	375.488	974.464	1023.8	966.83	1386	1442	1304	4162	4369	4142	XV	909343	911445	long-chain fatty acid transport, lipid metabolic process, fatty acid metabolic process, metabolic process, long-chain fatty-acyl-CoA metabolic process	mitochondrion, mitochondrial outer membrane, lipid particle, plasma membrane enriched fraction	long-chain fatty acid-CoA ligase activity, ATP binding, ligase activity, catalytic activity, nucleotide binding
YJL020C	BBC1	Protein possibly involved in assembly of actin patches; interacts with an actin assembly factor Las17p and with the SH3 domains of Type I myosins Myo3p and Myo5p; localized predominantly to cortical actin patches [Source:SGD;Acc:S000003557]	1.38253	8.42921	2.44469e-21	1.02785e-20	1	175.075	142.003	104.814	327.085	406.099	366.471	580	598	364	1397	1733	1570	X	398937	402410	actin cytoskeleton organization	cytoskeleton, cytoplasm, actin cortical patch	myosin I binding, protein binding
YDR273W	DON1	Meiosis-specific component of the spindle pole body, part of the leading edge protein (LEP) coat, forms a ring-like structure at the leading edge of the prospore membrane during meiosis II [Source:SGD;Acc:S000002681]	1.37382	3.62108	2.56476e-10	6.9622e-10	1	5.43335	5.46165	5.75902	14.048	11.7166	17.5066	18	23	20	60	50	75	IV	1010176	1011273	meiosis, ascospore wall assembly, sporulation resulting in formation of a cellular spore, cell division, cell cycle	prospore membrane, membrane	molecular_function, protein binding
YKL124W	SSH4	Specificity factor required for Rsp5p-dependent ubiquitination and sorting of cargo proteins at the multivesicular body; identified as a high-copy suppressor of a SHR3 deletion, increasing steady-state levels of amino acid permeases [Source:SGD;Acc:S000001607]	1.37138	5.91673	1.86329e-31	1.05384e-30	1	22.0353	27.7832	28.5071	78.6689	59.0519	66.0582	73	117	99	336	252	283	XI	210593	212332			protein binding
YDR085C	AFR1	Protein required for pheromone-induced projection (shmoo) formation; regulates septin architecture during mating; has an RVXF motif that mediates targeting of Glc7p to mating projections; interacts with Cdc12p [Source:SGD;Acc:S000002492]	1.3704	7.07994	2.25431e-45	1.76843e-44	1	57.0502	47.4926	54.1348	125.496	133.57	149.389	189	200	188	536	570	640	IV	614288	616150	regulation of G-protein coupled receptor protein signaling pathway, pheromone-dependent signal transduction involved in conjugation with cellular fusion, cell morphogenesis involved in conjugation, cell morphogenesis involved in conjugation with cellular fusion	mating projection base	receptor signaling protein activity
YPR098C		Protein of unknown function, localized to the mitochondrial outer membrane [Source:SGD;Acc:S000006302]	1.3697	6.4748	7.50395e-30	4.08597e-29	1	35.3168	26.8333	33.4023	89.6732	79.2045	76.3287	117	113	116	383	338	327	XVI	728947	729528	biological_process	integral to membrane, mitochondrial outer membrane, membrane, mitochondrion	molecular_function
YMR053C	STB2	Protein that interacts with Sin3p in a two-hybrid assay and is part of a large protein complex with Sin3p and Stb1p [Source:SGD;Acc:S000004657]	1.36172	5.44767	1.87326e-26	9.14245e-26	1	15.9982	18.0472	21.8843	41.6758	50.3815	51.8195	53	76	76	178	215	222	XIII	380346	382898
YLR174W	IDP2	Cytosolic NADP-specific isocitrate dehydrogenase, catalyzes oxidation of isocitrate to alpha-ketoglutarate; levels are elevated during growth on non-fermentable carbon sources and reduced during growth on glucose [Source:SGD;Acc:S000004164]	1.35949	7.90195	8.30221e-14	2.64395e-13	1	5.7352	10.6858	8.63853	20.1355	20.8556	24.7426	19	45	30	86	89	106	XII	504591	505829	isocitrate metabolic process, oxidation-reduction process		isocitrate dehydrogenase (NADP+) activity, magnesium ion binding, oxidoreductase activity, acting on the CH-OH group of donors, NAD or NADP as acceptor, NAD binding
YPL003W	ULA1	Protein that acts together with Uba3p to activate Rub1p before its conjugation to proteins (neddylation), which may play a role in protein degradation [Source:SGD;Acc:S000005924]	1.35655	6.26486	3.18332e-51	2.77554e-50	1	41.9575	37.5192	42.6167	95.5265	104.747	111.108	139	158	148	408	447	476	XVI	552020	553408	protein neddylation	cellular_component	NEDD8 activating enzyme activity, nucleotide binding, ATP binding
YHL016C	DUR3	Plasma membrane transporter for both urea and polyamines, expression is highly sensitive to nitrogen catabolite repression and induced by allophanate, the last intermediate of the allantoin degradative pathway [Source:SGD;Acc:S000001008]	1.35546	5.78746	1.93827e-41	1.39626e-40	1	42.8631	33.7198	29.9469	91.3121	96.0764	84.0316	142	142	104	390	410	360	VIII	72037	74244	transmembrane transport, transport, urea catabolic process, spermidine transport, putrescine transport, urea transport	integral to membrane, membrane, plasma membrane	putrescine transmembrane transporter activity, spermidine transmembrane transporter activity, urea transmembrane transporter activity, transporter activity
YJL066C	MPM1	Mitochondrial membrane protein of unknown function, contains no hydrophobic stretches [Source:SGD;Acc:S000003602]	1.35362	6.44246	1.87586e-29	1.00857e-28	1	27.1668	20.8967	34.5541	66.494	74.5178	67.9255	90	88	120	284	318	291	X	314114	314872	biological_process	mitochondrion, membrane fraction, membrane, mitochondrial membrane	molecular_function
YMR189W	GCV2	P subunit of the mitochondrial glycine decarboxylase complex, required for the catabolism of glycine to 5,10-methylene-THF; expression is regulated by levels of 5,10-methylene-THF in the cytoplasm [Source:SGD;Acc:S000004801]	1.3524	7.17448	4.81261e-30	2.63342e-29	1	77.5762	120.631	84.9455	284.941	213.711	228.286	257	508	295	1217	912	978	XIII	637500	640604	glycine metabolic process, oxidation-reduction process, glycine decarboxylation via glycine cleavage system, one-carbon metabolic process	mitochondrion, glycine cleavage complex	glycine dehydrogenase (decarboxylating) activity, catalytic activity, pyridoxal phosphate binding, oxidoreductase activity
YJL005W	CYR1	Adenylate cyclase, required for cAMP production and cAMP-dependent protein kinase signaling; the cAMP pathway controls a variety of cellular processes, including metabolism, cell cycle, stress response, stationary phase, and sporulation [Source:SGD;Acc:S000003542]	1.34869	7.64885	6.58034e-48	5.5041e-47	1	138.55	103.534	107.406	270.424	325.488	291.309	459	436	373	1155	1389	1248	X	425157	431237	Ras protein signal transduction, adenylate cyclase-modulating G-protein coupled receptor signaling pathway, intracellular signal transduction, cAMP biosynthetic process, signal transduction, cyclic nucleotide biosynthetic process	mitochondrion, intracellular, plasma membrane	phosphorus-oxygen lyase activity, lyase activity, metal ion binding, adenylate cyclase activity, ATP binding, nucleotide binding, magnesium ion binding, catalytic activity, protein binding
YDL230W	PTP1	Phosphotyrosine-specific protein phosphatase that dephosphorylates a broad range of substrates in vivo, including Fpr3p; localized to the cytoplasm and the mitochondria; proposed to be a negative regulator of filamentation [Source:SGD;Acc:S000002389]	1.34371	5.86488	4.91431e-45	3.84424e-44	1	25.0538	24.6962	29.371	67.1964	68.1908	64.8911	83	104	102	287	291	278	IV	42700	43707	protein dephosphorylation, dephosphorylation		protein tyrosine phosphatase activity, phosphatase activity
YBR014C	GRX7	Cis-golgi localized monothiol glutaredoxin; more similar in activity to dithiol than other monothiol glutaredoxins; involved in the oxidative stress response; does not bind metal ions; functional overlap with GRX6 [Source:SGD;Acc:S000000218]	1.34169	6.02871	1.28354e-49	1.09337e-48	1	42.5612	46.7802	44.0565	118.706	113.651	106.907	141	197	153	507	485	458	II	266725	267336	cellular response to oxidative stress, cell redox homeostasis	cis-Golgi network, fungal-type vacuole, integral to membrane, Golgi apparatus, Golgi lumen	glutathione-disulfide reductase activity, protein homodimerization activity, electron carrier activity, protein disulfide oxidoreductase activity, metal ion binding, iron-sulfur cluster binding, 2 iron, 2 sulfur cluster binding
YOR316C	COT1	Vacuolar transporter that mediates zinc transport into the vacuole; overexpression confers resistance to cobalt and rhodium [Source:SGD;Acc:S000005843]	1.34073	6.17979	3.66213e-54	3.42993e-53	1	63.0872	59.8407	51.8312	148.909	158.643	135.384	209	252	180	636	677	580	XV	906236	907555	cobalt ion transport, zinc ion transport, cellular zinc ion homeostasis, cation transport, transmembrane transport, transport	mitochondrial membrane, fungal-type vacuole, mitochondrion, integral to membrane, membrane	cobalt ion transmembrane transporter activity, inorganic cation transmembrane transporter activity, cation transmembrane transporter activity, zinc ion transmembrane transporter activity
YMR087W		Putative ADP-ribose-1''-monophosphatase that converts ADP-ribose-1''-monophosphate to ADP-ribose; may have a role in tRNA splicing; contains an A1pp domain [Source:SGD;Acc:S000004693]	1.33837	5.65261	1.4158e-37	9.29475e-37	1	24.7519	20.6593	23.612	55.7238	58.8175	58.8221	82	87	82	238	251	252	XIII	442527	443381	tRNA splicing, via endonucleolytic cleavage and ligation	cellular_component	phosphatase activity, hydrolase activity
YHR161C	YAP1801	Protein involved in clathrin cage assembly; binds Pan1p and clathrin; homologous to Yap1802p, member of the AP180 protein family [Source:SGD;Acc:S000001204]	1.33778	7.07713	5.10327e-56	4.88682e-55	1	60.3706	62.4528	61.9094	142.353	163.799	161.294	200	263	215	608	699	691	VIII	420373	422286	endocytosis, clathrin coat assembly	membrane, cytoplasm, plasma membrane, cellular bud, cellular bud neck, clathrin coat, actin cortical patch	phospholipid binding, 1-phosphatidylinositol binding, clathrin binding
YNL134C		Putative protein of unknown function with similarity to dehydrogenases from other model organisms; green fluorescent protein (GFP)-fusion protein localizes to both the cytoplasm and nucleus and is induced by the DNA-damaging agent MMS [Source:SGD;Acc:S000005078]	1.33346	6.75786	9.80938e-43	7.2545e-42	1	45.8816	53.1917	48.9517	124.793	136.147	113.676	152	224	170	533	581	487	XIV	372451	373581	oxidation-reduction process, biological_process	nucleus, cytoplasm	oxidoreductase activity, nucleotide binding, alcohol dehydrogenase (NADP+) activity, zinc ion binding
YDR122W	KIN1	Serine/threonine protein kinase involved in regulation of exocytosis; localizes to the cytoplasmic face of the plasma membrane; closely related to Kin2p [Source:SGD;Acc:S000002529]	1.33266	7.54631	2.33769e-57	2.29391e-56	1	100.215	84.7743	87.825	213.062	243.003	229.219	332	357	305	910	1037	982	IV	694700	697894	phosphorylation, protein phosphorylation, exocytosis, protein autophosphorylation	plasma membrane, cytoplasm, membrane, cytoplasmic side of plasma membrane	protein serine/threonine kinase activity, ATP binding, protein kinase activity, transferase activity, transferring phosphorus-containing groups, nucleotide binding, kinase activity, transferase activity
YML004C	GLO1	Monomeric glyoxalase I, catalyzes the detoxification of methylglyoxal (a by-product of glycolysis) via condensation with glutathione to produce S-D-lactoylglutathione; expression regulated by methylglyoxal levels and osmotic stress [Source:SGD;Acc:S000004463]	1.33126	8.8267	1.33141e-66	1.53098e-65	1	243.293	243.162	269.522	668.452	601.298	631.871	806	1024	936	2855	2566	2707	XIII	261705	262685	methylglyoxal catabolic process to D-lactate, glutathione metabolic process	cytoplasm, nucleus	metal ion binding, lactoylglutathione lyase activity, lyase activity
YJL199C	MBB1	Dubious open reading frame, unlikely to encode a protein; not conserved in closely related Saccharomyces species; protein detected in large-scale protein-protein interaction studies [Source:SGD;Acc:S000003735]	1.32949	3.27406	5.75808e-07	1.27819e-06	1	3.32038	4.03687	2.59156	7.25814	10.7793	7.46947	11	17	9	31	46	32	X	59856	60182
YJL070C		Putative protein of unknown function with similarity to AMP deaminases; the authentic, non-tagged protein is detected in highly purified mitochondria in high-throughput studies; YJL070C is a non-essential gene [Source:SGD;Acc:S000003606]	1.3208	6.47995	2.91482e-46	2.34282e-45	1	42.2594	53.1917	52.983	126.666	121.853	124.18	140	224	184	541	520	532	X	307971	310637	purine nucleobase metabolic process, purine ribonucleoside monophosphate biosynthetic process, biological_process, IMP biosynthetic process	mitochondrion, cytoplasm	molecular_function, hydrolase activity, acting on carbon-nitrogen (but not peptide) bonds, in cyclic amidines, deaminase activity, AMP deaminase activity
YDR330W	UBX5	UBX (ubiquitin regulatory X) domain-containing protein that interacts with Cdc48p [Source:SGD;Acc:S000002738]	1.32037	6.82578	2.57087e-50	2.2001e-49	1	44.9761	47.7301	59.0299	128.774	118.572	131.183	149	201	205	550	506	562	IV	1127872	1129374	proteasome-mediated ubiquitin-dependent protein catabolic process	nucleus, cytoplasm	molecular_function, protein binding
YDR255C	RMD5	Conserved protein that has an E3-like ubiquitin ligase activity necessary for polyubiquitination and degradation of the gluconeogenic enzyme fructose-1,6-bisphosphatase; also required for sporulation; has a degenerate RING finger domain [Source:SGD;Acc:S000002663]	1.31422	5.6437	2.5819e-34	1.57408e-33	1	23.8464	23.9838	24.4758	56.4262	60.9265	62.5568	79	101	85	241	260	268	IV	966557	967822
YOR135C	IRC14	Dubious open reading frame unlikely to encode a protein, based on available experimental and comparative sequence data; partially overlaps the verified gene YOR136W; null mutant displays increased levels of spontaneous Rad52 foci [Source:SGD;Acc:S000005661]	1.31295	5.29438	3.00751e-22	1.30498e-21	1	16.6019	14.7227	16.7012	41.4417	37.0246	40.3818	55	62	58	177	158	173	XV	580159	580500
YDR277C	MTH1	Negative regulator of the glucose-sensing signal transduction pathway, required for repression of transcription by Rgt1p; interacts with Rgt1p and the Snf3p and Rgt2p glucose sensors; phosphorylated by Yck1p, triggering Mth1p degradation [Source:SGD;Acc:S000002685]	1.31055	6.57251	2.52277e-29	1.34726e-28	1	48.9002	32.295	39.4493	95.2924	100.06	101.305	162	136	137	407	427	434	IV	1014401	1015702	glucose transport, signal transduction	cellular_component	molecular_function
YBR045C	GIP1	Meiosis-specific regulatory subunit of the Glc7p protein phosphatase, regulates spore wall formation and septin organization, required for expression of some late meiotic genes and for normal localization of Glc7p [Source:SGD;Acc:S000000249]	1.30627	6.61241	1.05766e-23	4.77971e-23	1	16.9038	18.2847	16.7012	46.3585	43.1172	39.4482	56	77	58	198	184	169	II	328173	330092	regulation of phosphoprotein phosphatase activity, ascospore wall assembly	protein phosphatase type 1 complex, prospore membrane	protein phosphatase 1 binding, protein phosphatase type 1 regulator activity
YGR053C		Putative protein of unknown function [Source:SGD;Acc:S000003285]	1.30492	3.09987	7.46374e-07	1.64238e-06	1	3.62223	2.61209	4.60721	8.89708	8.20165	9.33684	12	11	16	38	35	40	VII	594986	595837	biological_process	cellular_component	molecular_function
YER063W	THO1	Conserved nuclear RNA-binding protein; specifically binds to transcribed chromatin in a THO- and RNA-dependent manner, genetically interacts with shuttling hnRNP NAB2; overproduction suppresses transcriptional defect caused by hpr1 mutation [Source:SGD;Acc:S000000865]	1.30364	6.31904	3.78861e-38	2.51999e-37	1	58.5594	72.6637	68.2444	163.894	153.254	177.167	194	306	237	700	654	759	V	281710	282366			nucleic acid binding
YOL126C	MDH2	Cytoplasmic malate dehydrogenase, one of three isozymes that catalyze interconversion of malate and oxaloacetate; involved in the glyoxylate cycle and gluconeogenesis during growth on two-carbon compounds; interacts with Pck1p and Fbp1 [Source:SGD;Acc:S000005486]	1.30093	9.04545	6.40021e-48	5.36151e-47	1	210.09	227.49	194.079	550.214	545.527	462.407	696	958	674	2350	2328	1981	XV	81787	82920	oxidation-reduction process, protein import into peroxisome matrix, gluconeogenesis, malate metabolic process, tricarboxylic acid cycle, carbohydrate metabolic process, cellular carbohydrate metabolic process	cytoplasm, cytosol	L-malate dehydrogenase activity, nucleotide binding, catalytic activity, oxidoreductase activity, malate dehydrogenase activity, oxidoreductase activity, acting on the CH-OH group of donors, NAD or NADP as acceptor
YIR038C	GTT1	ER associated glutathione S-transferase capable of homodimerization; expression induced during the diauxic shift and throughout stationary phase; functional overlap with Gtt2p, Grx1p, and Grx2p [Source:SGD;Acc:S000001477]	1.2956	6.5957	2.59737e-35	1.61724e-34	1	36.826	31.1077	28.7951	76.3276	81.5478	78.8963	122	131	100	326	348	338	IX	423809	424513	glutathione metabolic process	endoplasmic reticulum, membrane, mitochondrion, endoplasmic reticulum membrane, mitochondrial outer membrane, plasma membrane enriched fraction	glutathione transferase activity, transferase activity, glutathione peroxidase activity, protein binding
YKR005C		Putative protein of unknown function [Source:SGD;Acc:S000001713]	1.29492	4.18018	3.50687e-10	9.42292e-10	1	5.7352	6.88643	5.75902	10.7701	17.8093	17.0397	19	29	20	46	76	73	XI	448521	450167	biological_process	cellular_component, membrane, integral to membrane	molecular_function
YLR337C	VRP1	Proline-rich actin-associated protein involved in cytoskeletal organization and cytokinesis; related to mammalian Wiskott-Aldrich syndrome protein (WASP)-interacting protein (WIP) [Source:SGD;Acc:S000004329]	1.28769	7.2862	9.15023e-18	3.40619e-17	1	91.1595	66.4897	58.1661	150.08	195.902	179.968	302	280	202	641	836	771	XII	802653	805106	endocytosis, bipolar cellular bud site selection, actin cytoskeleton organization, actin cortical patch localization, actin filament organization	cytoskeleton, actin cortical patch, cellular bud neck, incipient cellular bud site, cytoplasm, mating projection tip	actin binding, protein binding
YKL194C	MST1	Mitochondrial threonyl-tRNA synthetase [Source:SGD;Acc:S000001677]	1.28441	5.95801	1.04685e-27	5.31461e-27	1	23.2427	31.82	41.177	77.4982	74.7521	82.8645	77	134	143	331	319	355	XI	77258	78646	translation, tRNA aminoacylation for protein translation, mitochondrial threonyl-tRNA aminoacylation, threonyl-tRNA aminoacylation	mitochondrion, mitochondrial matrix, cytoplasm	threonine-tRNA ligase activity, ATP binding, nucleotide binding, aminoacyl-tRNA ligase activity, ligase activity
YDR041W	RSM10	Mitochondrial ribosomal protein of the small subunit, has similarity to E. coli S10 ribosomal protein; essential for viability, unlike most other mitoribosomal proteins [Source:SGD;Acc:S000002448]	1.28065	6.0959	1.96625e-20	8.03572e-20	1	27.7705	37.7566	39.4493	99.0385	71.7058	85.4321	92	159	137	423	306	366	IV	539803	540414	translation	intracellular, ribosome, small ribosomal subunit	structural constituent of ribosome
YPL119C	DBP1	Putative ATP-dependent RNA helicase of the DEAD-box protein family; mutants show reduced stability of the 40S ribosomal subunit scanning through 5' untranslated regions of mRNAs [Source:SGD;Acc:S000006040]	1.27981	5.2638	1.5114e-16	5.38096e-16	1	19.9223	15.6726	14.1096	31.8422	44.2889	44.1166	66	66	49	136	189	189	XVI	324411	326264	translational initiation, translation	cytoplasm	nucleotide binding, RNA binding, translation initiation factor activity, hydrolase activity, RNA helicase activity, nucleic acid binding, helicase activity, ATP binding, ATP-dependent helicase activity
YOR086C	TCB1	Lipid-binding protein containing three calcium and lipid binding domains; non-tagged protein localizes to mitochondria and GFP-fusion protein localizes to the cell periphery; C-termini of Tcb1p, Tcb2p and Tcb3p interact [Source:SGD;Acc:S000005612]	1.27916	8.47965	6.85475e-67	7.8986e-66	1	246.01	226.065	219.131	543.424	587.004	546.205	815	952	761	2321	2505	2340	XV	483219	486779			protein binding
YOL082W	ATG19	Receptor protein specific for the cytoplasm-to-vacuole targeting (Cvt) pathway; delivers cargo proteins aminopeptidase I (Lap4p) and alpha-mannosidase (Ams1p) to the phagophore assembly site for packaging into Cvt vesicles [Source:SGD;Acc:S000005442]	1.27658	7.1222	4.33836e-42	3.1746e-41	1	44.3724	46.3053	50.9673	106.765	115.292	121.146	147	195	177	456	492	519	XV	168727	169974	transport, protein transport, CVT pathway, protein complex localization, protein processing, ER-associated ubiquitin-dependent protein catabolic process, vesicle organization, autophagy	CVT complex, membrane, peripheral to membrane of membrane fraction, cytoplasm, pre-autophagosomal structure, pre-autophagosomal structure membrane	protein binding, bridging
YGR066C		Putative protein of unknown function [Source:SGD;Acc:S000003298]	1.27552	2.99291	0.000101747	0.000188053	1	2.71668	1.8997	2.59156	7.25814	6.56132	3.50132	9	8	9	31	28	15	VII	620921	621799	biological_process	cellular_component	molecular_function
YMR030W	RSF1	Protein required for respiratory growth; localized to both the nucleus and mitochondrion; may interact with transcription factors to mediate the transition to respiratory growth and activate transcription of nuclear and mitochondrial genes [Source:SGD;Acc:S000004632]	1.2746	4.37473	7.39677e-16	2.55324e-15	1	8.75373	10.9233	12.9578	26.9254	27.8856	24.5092	29	46	45	115	119	105	XIII	330793	331923
YOL047C		Protein of unknown function; green fluorescent protein (GFP)-fusion protein localizes to the cytoplasm in a punctate pattern [Source:SGD;Acc:S000005407]	1.27438	3.53039	3.44584e-06	7.23562e-06	1	4.52779	2.84956	2.87951	8.19468	9.13898	7.23605	15	12	10	35	39	31	XV	241614	242747	biological_process	integral to membrane, membrane, cytoplasm	molecular_function
YNL133C	FYV6	Protein of unknown function, required for survival upon exposure to K1 killer toxin; proposed to regulate double-strand break repair via non-homologous end-joining [Source:SGD;Acc:S000005077]	1.27085	3.36756	7.97951e-08	1.89151e-07	1	6.64076	4.74926	4.60721	10.0677	15.2316	13.0716	22	20	16	43	65	56	XIV	374171	374692	double-strand break repair via nonhomologous end joining	nucleus, chromosome, telomeric region, chromosome	molecular_function
YPL219W	PCL8	Cyclin, interacts with Pho85p cyclin-dependent kinase (Cdk) to phosphorylate and regulate glycogen synthase, also activates Pho85p for Glc8p phosphorylation [Source:SGD;Acc:S000006140]	1.27047	6.0821	1.167e-24	5.39676e-24	1	31.9964	30.1578	40.6011	87.0977	74.9865	84.9653	106	127	141	372	320	364	XVI	136750	138228	regulation of cyclin-dependent protein serine/threonine kinase activity		protein kinase binding
YCL076W		Dubious open reading frame unlikely to encode a protein, based on available experimental and comparative sequence data [Source:SGD;Acc:S000000581]	1.26889	1.9454	0.229056	0.272941	0	0.603706	0.237463	0	0.936535	0.937331	0.233421	2	1	0	4	4	1	III	1392	2135
YPL024W	RMI1	Subunit of the RecQ (Sgs1p) - Topo III (Top3p) complex; stimulates superhelical relaxing and ssDNA binding activities of Top3p; involved in response to DNA damage; null mutants display increased rates of recombination and delayed S phase [Source:SGD;Acc:S000005945]	1.26551	4.03583	1.16757e-13	3.69287e-13	1	12.9797	14.2478	16.7012	30.6715	34.4469	40.6153	43	60	58	131	147	174	XVI	503517	504242
YGL165C		Dubious open reading frame unlikely to encode a protein, based on available experimental and comparative sequence data; partially overlaps the verified ORF CUP2/YGL166W [Source:SGD;Acc:S000003133]	1.26303	4.12885	3.9383e-12	1.16409e-11	1	10.8667	9.97345	8.35058	20.8379	22.4959	26.8434	36	42	29	89	96	115	VII	191398	191976
YJL042W	MHP1	Microtubule-associated protein involved in assembly and stabilization of microtubules; overproduction results in cell cycle arrest at G2 phase; similar to Drosophila protein MAP and to mammalian MAP4 proteins [Source:SGD;Acc:S000003578]	1.26113	8.58944	7.59957e-44	5.71924e-43	1	194.393	176.91	169.891	423.314	478.742	394.482	644	745	590	1808	2043	1690	X	361249	365445	fungal-type cell wall organization, negative regulation of microtubule depolymerization	cytoskeleton, spindle, cytoplasm, microtubule	structural constituent of cytoskeleton
YJL161W	FMP33	Putative protein of unknown function; the authentic, non-tagged protein is detected in highly purified mitochondria in high-throughput studies [Source:SGD;Acc:S000003697]	1.25987	5.11527	3.68543e-10	9.89312e-10	1	7.24447	5.22419	7.19877	16.6235	15.9346	14.0053	24	22	25	71	68	60	X	117245	117787	biological_process	mitochondrion, membrane, integral to membrane, mitochondrial membrane	molecular_function
YHR189W	PTH1	One of two (see also PTH2) mitochondrially-localized peptidyl-tRNA hydrolases; dispensable for respiratory growth on rich medium, but required for respiratory growth on minimal medium [Source:SGD;Acc:S000001232]	1.25962	4.51159	5.04488e-11	1.408e-10	1	13.2815	11.1608	7.77467	26.4571	27.8856	22.8753	44	47	27	113	119	98	VIII	484028	484600			aminoacyl-tRNA hydrolase activity
YBR177C	EHT1	Acyl-coenzymeA:ethanol O-acyltransferase that plays a minor role in medium-chain fatty acid ethyl ester biosynthesis; possesses short-chain esterase activity; localizes to lipid particles and the mitochondrial outer membrane [Source:SGD;Acc:S000000381]	1.25805	7.60308	7.2695e-46	5.7596e-45	1	176.886	154.114	152.902	379.531	417.581	359.002	586	649	531	1621	1782	1538	II	584807	586162	cellular lipid metabolic process, medium-chain fatty acid biosynthetic process, medium-chain fatty acid catabolic process	lipid particle, mitochondrial outer membrane, mitochondrion	serine hydrolase activity, hydrolase activity, transferase activity, transferase activity, transferring acyl groups, alcohol O-acetyltransferase activity, alcohol O-butanoyltransferase activity, short-chain carboxylesterase activity
YJR019C	TES1	Peroxisomal acyl-CoA thioesterase likely to be involved in fatty acid oxidation rather than fatty acid synthesis; conserved protein also found in human peroxisomes; TES1 mRNA levels increase during growth on fatty acids [Source:SGD;Acc:S000003780]	1.25564	7.40169	5.61152e-27	2.77281e-26	1	48.5983	45.3554	43.1926	118.472	115.526	93.3684	161	191	150	506	493	400	X	467232	468281	acyl-CoA metabolic process		acyl-CoA hydrolase activity
YJR110W	YMR1	Phosphatidylinositol 3-phosphate (PI3P) phosphatase; involved in various protein sorting pathways, including CVT targeting and endosome to vacuole transport; has similarity to the conserved myotubularin dual specificity phosphatase family [Source:SGD;Acc:S000003871]	1.25365	5.8002	4.36563e-32	2.50742e-31	1	28.3742	33.9572	34.2662	82.4151	73.8148	75.1616	94	143	119	352	315	322	X	633615	635681	dephosphorylation, phosphatidylinositol dephosphorylation, peptidyl-tyrosine dephosphorylation	cytoplasm	mRNA binding, phosphatase activity, phosphatidylinositol-3-phosphatase activity, hydrolase activity, protein tyrosine phosphatase activity
YPR067W	ISA2	Protein required for maturation of mitochondrial [4Fe-4S] proteins; functions in a complex with Isa1p and possibly Iba57p; localizes to the mitochondrial intermembrane space, overexpression of ISA2 suppresses grx5 mutations [Source:SGD;Acc:S000006271]	1.24546	5.31156	8.29597e-26	3.97891e-25	1	20.2241	20.6593	29.6589	51.5094	57.4115	57.655	67	87	103	220	245	247	XVI	682220	682777	iron-sulfur cluster assembly		structural molecule activity, iron-sulfur cluster binding
YNL200C		NADHX epimerase; catalyzes isomerization of (R)- and (S)-NADHX; homologous to AIBP in mammals and the N- terminal domain of YjeF in E.coli; enzyme is widespread in eukaryotes, prokaryotes and archaea; the authentic, non-tagged protein is detected in /.../y purified mitochondria in high-throughput studies [Source:SGD;Acc:S000005144]	1.24236	6.95169	9.65885e-25	4.47417e-24	1	31.6945	28.9705	34.2662	77.03	84.8285	62.09	105	122	119	329	362	266	XIV	263713	264453	nicotinamide nucleotide metabolic process	cytoplasm, mitochondrion	isomerase activity
YDR254W	CHL4	Outer kinetochore protein required for chromosome stability; involved in new kinetochore assembly and sister chromatid cohesion; peripheral component of the Ctf19 kinetochore subcomplex that interacts with Ctf19p, Ctf3p, Iml3p and Mif2p [Source:SGD;Acc:S000002662]	1.24236	5.73088	5.29864e-33	3.10102e-32	1	36.2223	30.8702	30.2348	71.6449	72.6432	85.1987	120	130	105	306	310	365	IV	965113	966489	cell division, chromosome segregation, mitosis, cell cycle, maintenance of meiotic sister chromatid cohesion, kinetochore assembly, establishment of meiotic sister chromatid cohesion, establishment of mitotic sister chromatid cohesion, protein localization to chromosome, centromeric region, meiosis	nucleus, chromosome, centromeric region, condensed nuclear chromosome outer kinetochore, kinetochore, condensed chromosome kinetochore, chromosome	structural molecule activity
YOL153C	NA	NA	1.24211	7.09941	1.05041e-29	5.68615e-29	1	40.1464	37.2817	40.6011	91.5463	102.638	84.4984	133	157	141	391	438	362	NA	NA	NA	NA	NA	NA
YGR244C	LSC2	Beta subunit of succinyl-CoA ligase, which is a mitochondrial enzyme of the TCA cycle that catalyzes the nucleotide-dependent conversion of succinyl-CoA to succinate [Source:SGD;Acc:S000003476]	1.23908	9.23475	1.51484e-44	1.16047e-43	1	95.3855	82.8746	90.9925	195.502	212.071	226.418	316	349	316	835	905	970	VII	978036	979319	succinyl-CoA metabolic process, tricarboxylic acid cycle, metabolic process	mitochondrion	succinate-CoA ligase (ADP-forming) activity, ATP binding, catalytic activity, ligase activity, nucleotide binding
YOL053W	AIM39	Putative protein of unknown function; null mutant displays elevated frequency of mitochondrial genome loss [Source:SGD;Acc:S000005414]	1.23575	5.3449	3.74822e-22	1.62131e-21	1	14.1871	16.3849	15.8373	33.4811	35.8529	40.6153	47	69	55	143	153	174	XV	230085	231272	biological_process	mitochondrial membrane, membrane, mitochondrion, cellular_component, integral to membrane	molecular_function
YGR067C		Putative protein of unknown function; contains a zinc finger motif similar to that of Adr1p [Source:SGD;Acc:S000003299]	1.23259	5.10803	9.98616e-05	0.000184631	1	2.41482	2.61209	2.87951	5.38507	8.43598	4.90184	8	11	10	23	36	21	VII	622372	624786	biological_process	cellular_component, nucleus, intracellular	nucleic acid binding, metal ion binding, DNA binding, sequence-specific DNA binding, zinc ion binding
YLR203C	MSS51	Specific translational activator for the mitochondrial COX1 mRNA; loosely associated with the matrix face of the mitochondrial inner membrane; influences both COX1 mRNA translation and Cox1p assembly into cytochrome c oxidase [Source:SGD;Acc:S000004193]	1.23066	7.67422	1.15189e-59	1.1632e-58	1	101.423	104.721	109.709	234.836	262.687	243.925	336	441	381	1003	1121	1045	XII	550650	551960	RNA splicing, mRNA processing, positive regulation of mitochondrial translation, mitochondrial respiratory chain complex IV biogenesis	mitochondrion, mitochondrial inner membrane, extrinsic to mitochondrial inner membrane, membrane	translation regulator activity
YGR131W	FHN1	Protein of unknown function; induced by ketoconazole; promoter region contains sterol regulatory element motif, which has been identified as a Upc2p-binding site; overexpression complements function of Nce102p in NCE102 deletion strain [Source:SGD;Acc:S000003363]	1.2289	3.54779	1.66083e-07	3.84986e-07	1	6.33891	6.64897	6.91082	15.2187	18.278	13.305	21	28	24	65	78	57	VII	754726	755250	transport, establishment of protein localization to plasma membrane, protein transport	plasma membrane, membrane, integral to membrane, membrane raft	molecular_function
YJR020W		Dubious open reading frame unlikely to encode a functional protein, based on available experimental and comparative sequence data [Source:SGD;Acc:S000003781]	1.22845	2.87893	0.000289877	0.000511591	1	1.50926	3.08702	1.72771	4.91681	6.79565	3.73474	5	13	6	21	29	16	X	468001	468333
YNL042W-B		Putative protein of unknown function [Source:SGD;Acc:S000028850]	1.22698	3.02067	0.00284337	0.0045043	1	2.11297	0.712389	2.01566	4.21441	3.04633	3.73474	7	3	7	18	13	16	XIV	547113	547370	biological_process	cellular_component	molecular_function
YJL196C	ELO1	Elongase I, medium-chain acyl elongase, catalyzes carboxy-terminal elongation of unsaturated C12-C16 fatty acyl-CoAs to C16-C18 fatty acids [Source:SGD;Acc:S000003732]	1.22101	8.286	6.8129e-42	4.95922e-41	1	266.838	258.597	253.685	650.658	596.143	569.314	884	1089	881	2779	2544	2439	X	67850	68782	fatty acid elongation, unsaturated fatty acid, fatty acid biosynthetic process, lipid biosynthetic process	membrane, integral to membrane	fatty acid elongase activity, transferase activity, transferase activity, transferring acyl groups other than amino-acyl groups
YIL101C	XBP1	Transcriptional repressor that binds to promoter sequences of the cyclin genes, CYS3, and SMF2; expression is induced by stress or starvation during mitosis, and late in meiosis; member of the Swi4p/Mbp1p family; potential Cdc28p substrate [Source:SGD;Acc:S000001363]	1.22022	7.55707	2.17738e-19	8.58279e-19	1	34.1094	21.1342	26.7794	59.2358	72.4088	57.4216	113	89	93	253	309	246	IX	175307	177250	regulation of transcription, DNA-dependent, response to stress, transcription, DNA-templated	nucleus	DNA binding, sequence-specific DNA binding transcription factor activity, sequence-specific DNA binding
YOR356W	CIR2	Putative ortholog of human electron transfer flavoprotein dehydrogenase (ETF-dH); found in a large supramolecular complex with other mitochondrial dehydrogenases; may have a role in oxidative stress response [Source:SGD;Acc:S000005883]	1.21782	6.77272	3.0878e-51	2.69649e-50	1	61.578	61.7404	51.2553	132.52	140.365	134.217	204	260	178	566	599	575	XV	1007221	1009116	transport, electron transport chain, biological_process, oxidation-reduction process	mitochondrion, membrane, mitochondrial inner membrane	molecular_function, metal ion binding, iron-sulfur cluster binding, 4 iron, 4 sulfur cluster binding, oxidoreductase activity, electron-transferring-flavoprotein dehydrogenase activity
YLL041C	SDH2	Iron-sulfur protein subunit of succinate dehydrogenase (Sdh1p, Sdh2p, Sdh3p, Sdh4p), which couples the oxidation of succinate to the transfer of electrons to ubiquinone as part of the TCA cycle and the mitochondrial respiratory chain [Source:SGD;Acc:S000003964]	1.21626	9.07915	3.04314e-38	2.03389e-37	1	98.404	96.41	92.1443	229.919	240.425	196.541	326	406	320	982	1026	842	XII	53131	53931	tricarboxylic acid cycle, oxidation-reduction process		electron carrier activity, iron-sulfur cluster binding, oxidoreductase activity, 2 iron, 2 sulfur cluster binding
YJL057C	IKS1	Putative serine/threonine kinase; expression is induced during mild heat stress; deletion mutants are hypersensitive to copper sulphate and resistant to sorbate; interacts with an N-terminal fragment of Sst2p [Source:SGD;Acc:S000003593]	1.21613	7.50236	2.0715e-41	1.48837e-40	1	48.5983	49.3923	51.8312	114.726	109.902	123.48	161	208	180	490	469	529	X	328118	330121	protein phosphorylation		protein kinase activity, ATP binding, protein serine/threonine kinase activity, transferase activity, transferring phosphorus-containing groups
YOR136W	IDH2	Subunit of mitochondrial NAD(+)-dependent isocitrate dehydrogenase, which catalyzes the oxidation of isocitrate to alpha-ketoglutarate in the TCA cycle; phosphorylated [Source:SGD;Acc:S000005662]	1.21348	8.9087	4.81615e-32	2.75762e-31	1	213.41	183.084	188.608	465.224	468.666	421.792	707	771	655	1987	2000	1807	XV	580250	581359	tricarboxylic acid cycle, oxidation-reduction process		isocitrate dehydrogenase (NAD+) activity, magnesium ion binding, oxidoreductase activity, acting on the CH-OH group of donors, NAD or NADP as acceptor, NAD binding
YGR127W		Putative protein of unknown function; expression is regulated by Msn2p/Msn4p, indicating a possible role in stress response [Source:SGD;Acc:S000003359]	1.21335	5.75281	2.98348e-22	1.29556e-21	1	27.7705	23.2714	26.2035	57.1286	61.6295	59.5224	92	98	91	244	263	255	VII	746798	747736	biological_process	cellular_component	molecular_function
YJL056C	ZAP1	Zinc-regulated transcription factor; binds to zinc-responsive promoters to induce transcription of certain genes in presence of zinc, represses other genes in low zinc; regulates its own transcription; contains seven zinc-finger domains [Source:SGD;Acc:S000003592]	1.21187	5.99182	2.39379e-16	8.42528e-16	1	17.2056	15.91	14.9734	42.1441	40.5396	28.7108	57	67	52	180	173	123	X	330431	333073	transcription, DNA-templated, regulation of transcription, DNA-dependent, regulation of transcription from RNA polymerase II promoter in response to zinc ion starvation	nucleus, intracellular	zinc ion binding, DNA binding, metal ion binding, RNA polymerase II regulatory region sequence-specific DNA binding, nucleic acid binding
YNR044W	AGA1	Anchorage subunit of a-agglutinin of a-cells, highly O-glycosylated protein with N-terminal secretion signal and C-terminal signal for addition of GPI anchor to cell wall, linked to adhesion subunit Aga2p via two disulfide bonds [Source:SGD;Acc:S000005327]	1.21094	10.0043	2.8375e-18	1.07647e-17	1	214.315	161.712	151.174	479.74	402.349	337.293	710	681	525	2049	1717	1445	XIV	703699	705876	agglutination involved in conjugation with cellular fusion, response to pheromone, cell adhesion	membrane, extracellular region, cell wall, anchored to membrane, fungal-type cell wall	cell adhesion molecule binding
YDR462W	MRPL28	Mitochondrial ribosomal protein of the large subunit [Source:SGD;Acc:S000002870]	1.21048	4.65453	3.65215e-17	1.33185e-16	1	10.8667	13.0605	12.3819	29.2667	28.5886	26.8434	36	55	43	125	122	115	IV	1386073	1386516	mitochondrial translation	ribosome, mitochondrion, mitochondrial large ribosomal subunit, ribonucleoprotein complex	structural constituent of ribosome
YHR198C	AIM18	Putative protein of unknown function; the authentic, non-tagged protein is detected in highly purified mitochondria in high-throughput studies; null mutant displays elevated frequency of mitochondrial genome loss [Source:SGD;Acc:S000001241]	1.20639	6.52279	8.54489e-40	5.9175e-39	1	37.1279	44.6431	44.3444	92.7169	104.747	95.0024	123	188	154	396	447	407	VIII	496315	497280	cellular modified amino acid biosynthetic process, biological_process	mitochondrion	intramolecular lyase activity, molecular_function
YHR001W-A	QCR10	Subunit of the ubiqunol-cytochrome c oxidoreductase complex which includes Cobp, Rip1p, Cyt1p, Cor1p, Qcr2p, Qcr6p, Qcr7p, Qcr8p, Qcr9p, and Qcr10p and comprises part of the mitochondrial respiratory chain [Source:SGD;Acc:S000003529]	1.20628	5.50873	4.04921e-19	1.57488e-18	1	15.0926	16.6224	14.9734	40.9734	35.8529	31.5118	50	70	52	175	153	135	VIII	107826	108122	aerobic respiration, mitochondrial electron transport, ubiquinol to cytochrome c, electron transport chain, transport	membrane, integral to membrane, mitochondrial inner membrane, mitochondrion, respiratory chain, mitochondrial respiratory chain complex III	ubiquinol-cytochrome-c reductase activity
YCR073W-A	SOL2	Protein with a possible role in tRNA export; shows similarity to 6-phosphogluconolactonase non-catalytic domains but does not exhibit this enzymatic activity; homologous to Sol1p, Sol3p, and Sol4p [Source:SGD;Acc:S000000718]	1.20615	7.21692	4.53727e-32	2.60062e-31	1	73.3502	65.5398	65.6528	156.635	176.453	138.185	243	276	228	669	753	592	III	246963	247910	carbohydrate metabolic process, pentose-phosphate shunt		6-phosphogluconolactonase activity
YAL044C	GCV3	H subunit of the mitochondrial glycine decarboxylase complex, required for the catabolism of glycine to 5,10-methylene-THF; also required for all protein lipoylation; expression is regulated by levels of 5,10-methylene-THF [Source:SGD;Acc:S000000042]	1.20612	6.79107	3.24969e-13	1.00831e-12	1	78.7836	170.736	143.687	276.746	276.278	356.667	261	719	499	1182	1179	1528	I	57950	58462	protein lipoylation, glycine decarboxylation via glycine cleavage system, glycine catabolic process, one-carbon metabolic process	glycine cleavage complex, mitochondrion	glycine dehydrogenase (decarboxylating) activity
YNR061C		Putative protein of unknown function [Source:SGD;Acc:S000005344]	1.20572	6.42375	1.59979e-33	9.49275e-33	1	67.0113	59.3658	54.7107	147.972	148.801	120.445	222	250	190	632	635	516	XIV	742881	743540	biological_process	vacuole, fungal-type vacuole, integral to membrane, vacuolar membrane, membrane	molecular_function
YAL017W	PSK1	One of two (see also PSK2) PAS domain containing S/T protein kinases; coordinately regulates protein synthesis and carbohydrate metabolism and storage in response to a unknown metabolite that reflects nutritional status [Source:SGD;Acc:S000000015]	1.20497	8.33731	8.14324e-45	6.28161e-44	1	165.717	154.114	134.473	354.947	373.995	318.386	549	649	467	1516	1596	1364	I	120225	124295	protein phosphorylation		protein kinase activity, ATP binding
YMR204C	INP1	Peripheral membrane protein of peroxisomes involved in peroxisomal inheritance; recruitment to peroxisomes is mediated by interaction with Pex3p at the peroxisomal membrane [Source:SGD;Acc:S000004817]	1.20466	3.47113	2.22494e-08	5.43657e-08	1	6.64076	4.98672	7.77467	17.56	12.8883	13.7718	22	21	27	75	55	59	XIII	670063	671325
YBR083W	TEC1	Transcription factor targeting filamentation genes and Ty1 expression; Ste12p activation of most filamentation gene promoters depends on Tec1p and Tec1p transcriptional activity is dependent on its association with Ste12p; binds to TCS elements upst /.../f filamentation genes, which are regulated by Tec1p/Ste12p/Dig1p complex; competes with Dig2p for binding to Ste12p/Dig1p; positive regulator of…	1.20345	7.01753	3.6403e-50	3.1105e-49	1	72.4447	80.9749	72.8516	164.83	162.861	195.14	240	341	253	704	695	836	II	409169	410629	regulation of transcription, DNA-dependent	nucleus	sequence-specific DNA binding transcription factor activity
YDR379W	RGA2	GTPase-activating protein for the polarity-establishment protein Cdc42p; implicated in control of septin organization, pheromone response, and haploid invasive growth; regulated by Pho85p and Cdc28p [Source:SGD;Acc:S000002787]	1.20242	6.68975	2.38108e-29	1.27527e-28	1	67.615	64.8274	50.3914	125.73	139.428	156.159	224	273	175	537	595	669	IV	1230167	1233196	signal transduction	intracellular	zinc ion binding
YNL012W	SPO1	Meiosis-specific prospore protein; required for meiotic spindle pole body duplication and separation; required to produce bending force necessary for proper prospore membrane assembly during sporulation; has similarity to phospholipase B [Source:SGD;Acc:S000004957]	1.20233	5.40971	2.58326e-22	1.12353e-21	1	22.3371	15.6726	20.1566	44.4854	49.2099	38.5145	74	66	70	190	210	165	XIV	609686	611665	phospholipid catabolic process, metabolic process		phospholipase activity
YCL047C	POF1	Protein involved in the filamentation pathway; interacts physically with Kss1p and suppresses the filamentation defect of a kss1 deletion [Source:SGD;Acc:S000000552]	1.2021	6.19875	3.4496e-42	2.53092e-41	1	40.4483	44.4056	51.5432	110.043	95.3734	108.541	134	187	179	470	407	465	III	43661	44437
YIL135C	VHS2	Cytoplasmic protein of unknown function; identified as a high-copy suppressor of the synthetic lethality of a sis2 sit4 double mutant, suggesting a role in G1/S phase progression; similar to Mlf3p [Source:SGD;Acc:S000001397]	1.20206	6.72883	1.65922e-51	1.45581e-50	1	77.878	80.025	76.019	188.478	186.529	163.862	258	337	264	805	796	702	IX	95065	96375	cell cycle, G1/S transition of mitotic cell cycle	cytoplasm	molecular_function
YJL213W		Protein of unknown function that may interact with ribosomes; periodically expressed during the yeast metabolic cycle; phosphorylated in vitro by the mitotic exit network (MEN) kinase complex, Dbf2p/Mob1p [Source:SGD;Acc:S000003749]	1.19942	5.99708	3.54846e-39	2.42711e-38	1	71.2373	71.7138	86.9612	162.255	181.842	183.236	236	302	302	693	776	785	X	32163	33158	biological_process	ribosome	hydrolase activity, molecular_function
YIL007C	NAS2	Proteasome-interacting protein involved in the assembly of the base subcomplex of the 19S proteasomal regulatory particle (RP); similar to mammalian proteasomal modulator subunit; non-essential gene; interacts with Rpn4p [Source:SGD;Acc:S000001269]	1.19512	5.53841	5.63546e-22	2.42255e-21	1	25.9593	23.0339	32.8264	68.8353	56.2399	61.1563	86	97	114	294	240	262	IX	342994	343656	proteasome regulatory particle assembly, ubiquitin-dependent protein catabolic process	cytoplasm, cytosol, nucleus	molecular_function, protein binding
YDR436W	PPZ2	Serine/threonine protein phosphatase Z, isoform of Ppz1p; involved in regulation of potassium transport, which affects osmotic stability, cell cycle progression, and halotolerance [Source:SGD;Acc:S000002844]	1.19496	6.8785	1.36936e-41	9.89001e-41	1	60.6724	62.6902	58.454	132.754	155.363	128.848	201	264	203	567	663	552	IV	1334821	1336953			hydrolase activity, magnesium-dependent protein serine/threonine phosphatase activity, cofactor binding
YKL168C	KKQ8	Putative serine/threonine protein kinase with unknown cellular role [Source:SGD;Acc:S000001651]	1.19459	6.02299	7.57772e-37	4.88244e-36	1	36.826	37.7566	43.4806	94.8241	80.6105	94.5355	122	159	151	405	344	405	XI	131288	133462	phosphorylation, protein phosphorylation, biological_process	cytoplasm	transferase activity, transferring phosphorus-containing groups, nucleotide binding, kinase activity, transferase activity, protein kinase activity, protein serine/threonine kinase activity, ATP binding
YLR231C	BNA5	Kynureninase, required for the de novo biosynthesis of NAD from tryptophan via kynurenine; expression regulated by Hst1p [Source:SGD;Acc:S000004221]	1.19262	6.8305	3.99908e-33	2.35279e-32	1	55.5409	58.6534	65.9408	122.452	152.082	137.252	184	247	229	523	649	588	XII	605758	607119	pyridine nucleotide biosynthetic process, NAD biosynthetic process, metabolic process, tryptophan catabolic process, 'de novo' NAD biosynthetic process from tryptophan	nucleus, cytoplasm	hydrolase activity, kynureninase activity, pyridoxal phosphate binding, catalytic activity
YEL057C		Protein of unknown function involved in telomere maintenance; target of UME6 regulation [Source:SGD;Acc:S000000783]	1.19219	7.94911	4.92994e-05	9.37381e-05	1	3.32038	3.79941	2.01566	9.13121	7.26432	4.90184	11	16	7	39	31	21	V	45020	45721	biological_process	cellular_component	molecular_function
YEL071W	DLD3	D-lactate dehydrogenase, part of the retrograde regulon which consists of genes whose expression is stimulated by damage to mitochondria and reduced in cells grown with glutamate as the sole nitrogen source, located in the cytoplasm [Source:SGD;Acc:S000000797]	1.19168	8.55525	3.30497e-40	2.31181e-39	1	460.929	494.398	497.579	1176.05	1128.55	1014.91	1527	2082	1728	5023	4816	4348	V	16355	17845	oxidation-reduction process, filamentous growth, lactate metabolic process	cytoplasm, soluble fraction	UDP-N-acetylmuramate dehydrogenase activity, oxidoreductase activity, acting on CH-OH group of donors, D-lactate dehydrogenase (cytochrome) activity, catalytic activity, oxidoreductase activity, flavin adenine dinucleotide binding
YLR151C	PCD1	Peroxisomal nudix pyrophosphatase with specificity for coenzyme A and CoA derivatives, may function to remove potentially toxic oxidized CoA disulfide from peroxisomes to maintain the capacity for beta-oxidation of fatty acids [Source:SGD;Acc:S000004141]	1.18989	4.22302	7.71164e-11	2.13725e-10	1	8.45188	9.49852	6.91082	17.7942	19.4496	20.0742	28	40	24	76	83	86	XII	441715	442737	nucleoside diphosphate metabolic process		magnesium ion binding, hydrolase activity, acting on acid anhydrides, in phosphorus-containing anhydrides, manganese ion binding, hydrolase activity
YKL134C	2014-10-01	Mitochondrial intermediate peptidase, cleaves destabilizing N-terminal residues of a subset of proteins upon import, after their cleavage by mitochondrial processing peptidase (Mas1p-Mas2p); may contribute to mitochondrial iron homeostasis [Source:SGD;Acc:S000001617]	1.18982	5.78337	1.102e-33	6.5883e-33	1	26.563	33.2448	33.9782	68.1329	75.6895	71.4268	88	140	118	291	323	306	XI	189124	191442	protein processing involved in protein targeting to mitochondrion, proteolysis, cellular iron ion homeostasis	mitochondrion, mitochondrial matrix	metal ion binding, hydrolase activity, peptidase activity, metalloendopeptidase activity, metallopeptidase activity
YDL239C	ADY3	Protein required for spore wall formation, thought to mediate assembly of a Don1p-containing structure at the leading edge of the prospore membrane via interaction with spindle pole body components; potentially phosphorylated by Cdc28p [Source:SGD;Acc:S000002398]	1.18675	5.50251	2.83058e-23	1.26273e-22	1	24.7519	19.472	19.5807	44.9537	48.0382	51.3526	82	82	68	192	205	220	IV	26403	28775	mitochondrion inheritance, cell division, sporulation resulting in formation of a cellular spore, meiosis, cell cycle, ascospore wall assembly	membrane, nucleus, prospore membrane, spindle pole body, cytoskeleton, cytoplasm	molecular_function
YCL074W	NA	NA	1.18643	3.26428	0.00820184	0.0123149	1	0.603706	2.37463	0.287951	2.34134	3.28066	2.56763	2	10	1	10	14	11	NA	NA	NA	NA	NA	NA
YER119C	AVT6	Vacuolar aspartate and glutamate exporter; member of a family of seven genes (AVT1-7) related to vesicular GABA-glycine transporters; involved in compartmentalizing acidic amino acids in response to nitrogen starvation [Source:SGD;Acc:S000000921]	1.1851	6.71507	1.97603e-29	1.0614e-28	1	61.8798	58.1784	51.5432	123.388	142.709	124.18	205	245	179	527	609	532	V	399496	400842	transmembrane transport, transport, amino acid transport, amino acid transmembrane export from vacuole	membrane, integral to membrane, fungal-type vacuole, fungal-type vacuole membrane, vacuolar membrane, vacuole	L-aspartate transmembrane transporter activity, L-glutamate transmembrane transporter activity, transporter activity
YML053C		Putative protein of unknown function; green fluorescent protein (GFP)-fusion protein localizes to the cytoplasm and the nucleus; overexpression causes a cell cycle delay or arrest; YML053C is not an essential gene [Source:SGD;Acc:S000004517]	1.18321	4.84421	6.19254e-14	1.98691e-13	1	17.8093	20.4218	21.0204	43.0806	37.9619	53.9203	59	86	73	184	162	231	XIII	169116	169754	biological_process	nucleus, cytoplasm	molecular_function
YDR069C	DOA4	Ubiquitin isopeptidase, required for recycling ubiquitin from proteasome-bound ubiquitinated intermediates, acts at the late endosome/prevacuolar compartment to recover ubiquitin from ubiquitinated membrane proteins en route to the vacuole [Source:SGD;Acc:S000002476]	1.18115	6.71229	1.43898e-37	9.43578e-37	1	47.3909	49.3923	43.7685	105.594	108.73	105.273	157	208	152	451	464	451	IV	584939	587719	proteolysis, ubiquitin-dependent protein catabolic process, free ubiquitin chain depolymerization, ubiquitin homeostasis, ubiquitin-dependent protein catabolic process via the multivesicular body sorting pathway, protein deubiquitination, regulation of DNA replication, endocytosis	cytoplasm, endosome, membrane, mitochondrion, late endosome membrane, membrane fraction, proteasome complex	peptidase activity, cysteine-type peptidase activity, hydrolase activity, ubiquitin-specific protease activity, ubiquitin thiolesterase activity, endopeptidase activity
YCR011C	ADP1	Putative ATP-dependent permease of the ABC transporter family of proteins [Source:SGD;Acc:S000000604]	1.17662	8.45242	2.85401e-46	2.29727e-45	1	175.98	145.802	134.473	335.045	367.434	327.256	583	614	467	1431	1568	1402	III	133724	136873	transport, ATP catabolic process, transmembrane transport	integral to membrane, cytoplasm, endoplasmic reticulum, membrane, endoplasmic reticulum membrane	ATPase activity, coupled to transmembrane movement of substances, nucleotide binding, ATP binding, ATPase activity, nucleoside-triphosphatase activity
YBR298C	MAL31	Maltose permease, high-affinity maltose transporter (alpha-glucoside transporter); encoded in the MAL3 complex locus; member of the 12 transmembrane domain superfamily of sugar transporters; functional in genomic reference strain S288C [Source:SGD;Acc:S000000502]	1.17444	7.4285	5.12615e-20	2.06909e-19	1	62.4835	55.5664	58.742	141.417	145.755	111.342	207	234	204	604	622	477	II	802631	804475	alpha-glucoside transport, maltose metabolic process, transport, transmembrane transport, carbohydrate transport	integral to membrane, membrane, membrane fraction	transmembrane transporter activity, substrate-specific transmembrane transporter activity, transporter activity, alpha-glucoside:hydrogen symporter activity
YML059C	NTE1	Serine esterase, homolog of human neuropathy target esterase (NTE); Nte1p-mediated phosphatidylcholine turnover influences transcription factor Opi1p localization, affecting transcriptional regulation of phospholipid biosynthesis genes [Source:SGD;Acc:S000004524]	1.1725	7.38746	1.29942e-38	8.79046e-38	1	122.552	108.521	115.756	250.523	278.153	251.861	406	457	402	1070	1187	1079	XIII	153219	158258	regulation of phospholipid biosynthetic process, lipid metabolic process, metabolic process, phosphatidylcholine metabolic process, phosphatidylcholine catabolic process, lipid catabolic process	endoplasmic reticulum, integral to membrane, membrane, endoplasmic reticulum membrane	lysophospholipase activity, hydrolase activity
YMR191W	SPG5	Protein required for survival at high temperature during stationary phase; not required for growth on nonfermentable carbon sources [Source:SGD;Acc:S000004803]	1.17226	8.87216	3.45556e-30	1.9021e-29	1	147.002	140.578	121.803	349.327	310.257	263.299	487	592	423	1492	1324	1128	XIII	645656	646777
YHR086W	NAM8	RNA binding protein, component of the U1 snRNP protein; mutants are defective in meiotic recombination and in formation of viable spores, involved in the formation of DSBs through meiosis-specific splicing of REC107 pre-mRNA; Nam8p regulon embraces /.../iotic pre-mRNAs of REC107, HFM1, AMA1 SPO22 and PCH2; the putative RNA binding domains RRM2 and RRM3 are required for Nam8p meiotic function [Sou…	1.17001	6.90692	2.05482e-56	1.99519e-55	1	86.6318	97.5973	89.2648	223.598	200.355	193.506	287	411	310	955	855	829	VIII	278153	279724	positive regulation of mRNA splicing, via spliceosome, mRNA processing, mRNA splice site selection, mRNA splicing, via spliceosome	U2-type prespliceosome, mitochondrion, U1 snRNP, commitment complex	nucleic acid binding, nucleotide binding, mRNA binding, RNA binding
YDR100W	TVP15	Integral membrane protein localized to late Golgi vesicles along with the v-SNARE Tlg2p [Source:SGD;Acc:S000002507]	1.16957	5.5763	1.2088e-20	4.98415e-20	1	31.9964	29.9203	28.5071	77.9665	70.7685	54.6205	106	126	99	333	302	234	IV	655013	655444
YMR170C	ALD2	Cytoplasmic aldehyde dehydrogenase, involved in ethanol oxidation and beta-alanine biosynthesis; uses NAD+ as the preferred coenzyme; expression is stress induced and glucose repressed; very similar to Ald3p [Source:SGD;Acc:S000004780]	1.16891	6.17568	6.65524e-27	3.27688e-26	1	35.3168	30.1578	28.2192	67.6646	75.6895	66.7584	117	127	98	289	323	286	XIII	601562	603082	cellular aldehyde metabolic process, oxidation-reduction process, metabolic process, beta-alanine biosynthetic process, polyamine catabolic process	cytoplasm	aldehyde dehydrogenase (NAD) activity, aldehyde dehydrogenase [NAD(P)+] activity, oxidoreductase activity, acting on the aldehyde or oxo group of donors, NAD or NADP as acceptor, oxidoreductase activity
YPL134C	ODC1	Mitochondrial inner membrane transporter, exports 2-oxoadipate and 2-oxoglutarate from the mitochondrial matrix to the cytosol for lysine and glutamate biosynthesis and lysine catabolism; suppresses, in multicopy, an fmc1 null mutation [Source:SGD;Acc:S000006055]	1.16617	7.54603	5.12148e-25	2.40649e-24	1	32.6001	25.646	25.6276	65.7916	60.6922	60.6895	108	108	89	281	259	260	XVI	298571	299503	mitochondrial transport, transmembrane transport, transport	integral to membrane, mitochondrial inner membrane, mitochondrion, membrane	transporter activity, dicarboxylic acid transmembrane transporter activity, binding
YKL034W	TUL1	Golgi-localized RING-finger ubiquitin ligase (E3), involved in ubiquitinating and sorting membrane proteins that contain polar transmembrane domains to multivesicular bodies for delivery to the vacuole for quality control purposes [Source:SGD;Acc:S000001517]	1.16609	7.70302	2.1847e-30	1.20375e-29	1	142.475	118.019	105.39	292.667	274.872	252.562	472	497	366	1250	1173	1082	XI	371829	374105			protein binding, zinc ion binding
YOR273C	TPO4	Polyamine transport protein, recognizes spermine, putrescine, and spermidine; localizes to the plasma membrane; member of the major facilitator superfamily [Source:SGD;Acc:S000005799]	1.15886	8.44726	4.94194e-28	2.53674e-27	1	229.106	177.385	169.315	421.909	450.856	411.288	759	747	588	1802	1924	1762	XV	834452	836431	transport, transmembrane transport	membrane, integral to membrane	transporter activity
YDR503C	LPP1	Lipid phosphate phosphatase, catalyzes Mg(2+)-independent dephosphorylation of phosphatidic acid (PA), lysophosphatidic acid, and diacylglycerol pyrophosphate; involved in control of the cellular levels of phosphatidylinositol and PA [Source:SGD;Acc:S000002911]	1.15885	6.10366	1.02367e-30	5.69116e-30	1	31.0908	31.82	27.6433	70.9425	68.8938	63.0237	103	134	96	303	294	270	IV	1455042	1455866	phospholipid metabolic process, metabolic process	membrane, Golgi apparatus, integral to membrane, Golgi membrane	phosphatidate phosphatase activity, catalytic activity, hydrolase activity
YJL045W		Minor succinate dehydrogenase isozyme; homologous to Sdh1p, the major isozyme reponsible for the oxidation of succinate and transfer of electrons to ubiquinone; induced during the diauxic shift in a Cat8p-dependent manner [Source:SGD;Acc:S000003581]	1.15529	4.26893	4.12546e-08	9.92325e-08	1	4.52779	6.4115	7.48672	13.3456	15.2316	12.8382	15	27	26	57	65	55	X	356024	357928	cellular respiration, tricarboxylic acid cycle, electron transport chain, oxidation-reduction process, transport	mitochondrion, membrane, mitochondrial inner membrane	electron carrier activity, oxidoreductase activity, oxidoreductase activity, acting on the CH-CH group of donors, flavin adenine dinucleotide binding, succinate dehydrogenase (ubiquinone) activity
YBR108W	AIM3	Protein interacting with Rvs167p; null mutant is viable and displays elevated frequency of mitochondrial genome loss [Source:SGD;Acc:S000000312]	1.15513	6.91478	2.3566e-25	1.11868e-24	1	60.9743	49.6298	50.9673	120.579	130.289	107.841	202	209	177	515	556	462	II	454822	457665	actin cortical patch assembly	membrane raft, membrane, actin cortical patch	molecular_function
YLL020C		Dubious open reading frame unlikely to encode a protein, based on available experimental and comparative sequence data; partially overlaps the verified gene KNS1 [Source:SGD;Acc:S000003943]	1.15428	4.12937	5.04901e-10	1.34431e-09	1	7.24447	8.78613	5.47107	13.8139	19.9183	14.9389	24	37	19	59	85	64	XII	105556	105861
YKL217W	JEN1	Monocarboxylate/proton symporter of the plasma membrane; transport activity is dependent on the pH gradient across the membrane; mediates high-affinity uptake of carbon sources lactate, pyuvate, and acetate, and also of the micronutrient selenite, w /.../tructure mimics that of monocarboxylates; expression and localization are tightly regulated, with transcription repression, mRNA degradation, an…	1.15376	9.311	3.40339e-17	1.24195e-16	1	29.2797	31.82	36.8577	60.4065	85.5315	72.1271	97	134	128	258	365	309	XI	22234	24084	plasma membrane lactate transport, transmembrane transport, plasma membrane selenite transport, plasma membrane pyruvate transport, carbohydrate transmembrane transport, transport	mitochondrion, plasma membrane, integral to membrane, membrane	carbohydrate transmembrane transporter activity, selenite:hydrogen symporter activity, secondary active monocarboxylate transmembrane transporter activity, transmembrane transporter activity
YDR406W	PDR15	Plasma membrane ATP binding cassette (ABC) transporter, multidrug transporter and general stress response factor implicated in cellular detoxification; regulated by Pdr1p, Pdr3p and Pdr8p; promoter contains a PDR responsive element [Source:SGD;Acc:S000002814]	1.15289	8.23071	5.52111e-32	3.15801e-31	1	160.888	145.327	116.908	329.66	335.096	276.137	533	612	406	1408	1430	1183	IV	1279210	1283799	transport	integral to membrane, membrane	ATP binding, ATPase activity, nucleotide binding, nucleoside-triphosphatase activity, ATPase activity, coupled to transmembrane movement of substances
YGL227W	VID30	Protein involved in proteasome-dependent catabolite degradation of fructose-1,6-bisphosphatase (FBPase); binds FBPase; shifts the balance of nitrogen metabolism toward glutamate production; localizes to the nucleus and the cytoplasm [Source:SGD;Acc:S000003196]	1.14853	7.19905	2.83483e-38	1.90359e-37	1	63.6909	59.3658	61.0456	133.456	137.553	136.551	211	250	212	570	587	585	VII	69671	72547	proteasome-mediated ubiquitin-dependent protein catabolic process, regulation of nitrogen utilization, negative regulation of gluconeogenesis, vacuolar protein catabolic process	GID complex, nucleus, cytoplasm	molecular_function, protein binding
YLR080W	EMP46	Integral membrane component of endoplasmic reticulum-derived COPII-coated vesicles, which function in ER to Golgi transport [Source:SGD;Acc:S000004070]	1.14716	5.52784	3.04636e-12	9.0527e-12	1	11.1686	9.97345	8.63853	21.072	22.7303	22.175	37	42	30	90	97	95	XII	287916	289250	ER to Golgi vesicle-mediated transport, transport, protein transport	ER to Golgi transport vesicle, Golgi membrane, Golgi apparatus, endoplasmic reticulum, endoplasmic reticulum membrane, integral to membrane, membrane	glycoprotein binding, metal ion binding
YMR252C		Putative protein of unknown function; green fluorescent protein (GFP)-fusion protein localizes to mitochondria; YMR252C is not an essential gene [Source:SGD;Acc:S000004865]	1.14364	4.69852	1.03708e-16	3.70892e-16	1	14.7908	14.0103	14.1096	31.3739	31.8693	31.5118	49	59	49	134	136	135	XIII	775315	775719	biological_process	mitochondrion	molecular_function
YKR003W	OSH6	Member of an oxysterol-binding protein family with overlapping, redundant functions in sterol metabolism and which collectively perform a function essential for viability; GFP-fusion protein localizes to the cell periphery [Source:SGD;Acc:S000001711]	1.14305	6.66196	3.24825e-38	2.16836e-37	1	39.5427	49.3923	54.1348	102.316	104.044	110.875	131	208	188	437	444	475	XI	445381	446727	sterol transport, endocytosis, exocytosis, maintenance of cell polarity, sterol metabolic process, sterol homeostasis, transport, lipid transport	cytoplasm, soluble fraction, peripheral to membrane of membrane fraction, cortical endoplasmic reticulum, extrinsic to cytoplasmic side of plasma membrane	oxysterol binding, lipid binding, phosphatidylinositol-3,4-bisphosphate binding, phosphatidylinositol-3,5-bisphosphate binding, phosphatidylinositol-4-phosphate binding, phosphatidylinositol-5-phosphate binding, phosphatidic acid binding
YGL250W	RMR1	Protein required for meiotic recombination and gene conversion; null mutant displays reduced PIS1 expression and growth defects on non-fermentable carbon sources and minimal media; GFP-fusion protein localizes to both cytoplasm and nucleus [Source:SGD;Acc:S000003219]	1.14213	5.82758	1.13279e-13	3.58491e-13	1	19.0167	16.3849	20.7325	38.6321	48.9755	35.7134	63	69	72	165	209	153	VII	31910	32635
YBR059C	AKL1	Ser-Thr protein kinase, member (with Ark1p and Prk1p) of the Ark kinase family; involved in endocytosis and actin cytoskeleton organization [Source:SGD;Acc:S000000263]	1.14158	7.8117	1.71125e-43	1.2809e-42	1	117.119	104.484	107.118	228.514	238.316	257.23	388	440	372	976	1017	1102	II	356861	360187	phosphorylation, protein phosphorylation, actin cytoskeleton organization, regulation of endocytosis	cytoplasm, cellular bud neck	kinase activity, nucleotide binding, protein kinase activity, protein serine/threonine kinase activity, transferase activity, transferring phosphorus-containing groups, ATP binding, transferase activity
YNL055C	POR1	Mitochondrial porin (voltage-dependent anion channel), outer membrane protein required for the maintenance of mitochondrial osmotic stability and mitochondrial membrane permeability; phosphorylated [Source:SGD;Acc:S000005000]	1.14104	10.7332	6.79421e-31	3.78486e-30	1	437.083	381.841	393.917	923.189	919.287	831.212	1448	1608	1368	3943	3923	3561	XIV	517994	518845	anion transport, regulation of anion transport, transmembrane transport	mitochondrial outer membrane	voltage-gated anion channel activity
YDR230W		Dubious open reading frame unlikely to encode a protein, based on available experimental and comparative sequence data; partially overlaps the verified gene COX20 [Source:SGD;Acc:S000002638]	1.13581	4.66961	1.78641e-09	4.63632e-09	1	5.1315	7.36135	11.518	13.8139	17.3406	21.7082	17	31	40	59	74	93	IV	926223	926570
YHR034C	PIH1	Protein of unresolved function; may function in protein folding and/or rRNA processing, interacts with a chaperone (Hsp82p), two chromatin remodeling factors (Rvb1p, Rvb2p) and two rRNA processing factors (Rrp43p, Nop58p) [Source:SGD;Acc:S000001076]	1.13327	5.05227	4.20055e-26	2.02692e-25	1	19.6204	20.4218	23.8999	46.1243	45.9292	48.0847	65	86	83	197	196	206	VIII	176965	177999
YMR039C	SUB1	Transcriptional coactivator, facilitates elongation through factors that modify RNAP II; role in peroxide resistance involving Rad2p; role in the hyperosmotic stress response through polymerase recruitment at RNAP II and RNAP III genes [Source:SGD;Acc:S000004642]	1.13132	6.82099	2.59279e-26	1.25877e-25	1	53.7298	61.028	65.6528	116.13	125.368	154.291	178	257	228	496	535	661	XIII	348644	349522	regulation of transcription, DNA-dependent		DNA binding, transcription coactivator activity
YJR149W		Putative protein of unknown function; green fluorescent protein (GFP)-fusion protein localizes to the cytoplasm [Source:SGD;Acc:S000003910]	1.12963	5.98525	1.83746e-12	5.5104e-12	1	9.05558	11.1608	9.50238	18.7307	26.0109	21.0079	30	47	33	80	111	90	X	707160	708374	biological_process, oxidation-reduction process, metabolic process	cytoplasm	monooxygenase activity, oxidoreductase activity, nitronate monooxygenase activity, molecular_function, catalytic activity
YIL077C		Putative protein of unknown function; the authentic, non-tagged protein is detected in highly purified mitochondria in high-throughput studies; deletion confers sensitivity to 4-(N-(S-glutathionylacetyl)amino) phenylarsenoxide (GSAO) [Source:SGD;Acc:S000001339]	1.12919	6.51663	1.47498e-27	7.4609e-27	1	36.826	33.4823	44.0565	83.5857	88.3434	77.0289	122	141	153	357	377	330	IX	214991	215953	biological_process	mitochondrion	molecular_function
YBR013C		Putative protein of unknown function, haploid deletion mutant exhibits synthetic phenotype with alpha-synuclein [Source:SGD;Acc:S000000217]	1.1262	3.27052	5.78907e-06	1.18775e-05	1	3.32038	4.27433	4.60721	8.89708	7.73298	10.2705	11	18	16	38	33	44	II	265492	265881	biological_process	cellular_component	molecular_function
YBR226C		Dubious open reading frame unlikely to encode a protein, based on available experimental and comparative sequence data; partially overlaps the uncharacterized ORF YBR225W [Source:SGD;Acc:S000000430]	1.12538	2.87691	7.34689e-05	0.000137482	1	3.32038	3.32448	5.18312	9.13121	8.90464	7.70289	11	14	18	39	38	33	II	673155	673565
YMR110C	HFD1	Putative fatty aldehyde dehydrogenase, located in the mitochondrial outer membrane and also in lipid particles; has similarity to human fatty aldehyde dehydrogenase (FALDH) which is implicated in Sjogren-Larsson syndrome [Source:SGD;Acc:S000004716]	1.12404	8.47595	4.53497e-46	3.61885e-45	1	169.943	172.873	185.728	406.222	395.085	350.598	563	728	645	1735	1686	1502	XIII	490394	491992	cellular aldehyde metabolic process, oxidation-reduction process, metabolic process		aldehyde dehydrogenase [NAD(P)+] activity, oxidoreductase activity
YKR066C	CCP1	Mitochondrial cytochrome-c peroxidase; degrades reactive oxygen species in mitochondria, involved in the response to oxidative stress [Source:SGD;Acc:S000001774]	1.12269	8.83539	1.93814e-34	1.1829e-33	1	214.617	197.094	181.697	438.767	458.121	394.948	711	830	631	1874	1955	1692	XI	566113	567198	cellular response to oxidative stress, oxidation-reduction process, hydrogen peroxide catabolic process, response to oxidative stress	mitochondrial intermembrane space, mitochondrion, mitochondrial matrix	cytochrome-c peroxidase activity, oxidoreductase activity, metal ion binding, peroxidase activity, heme binding
YDR490C	PKH1	Serine/threonine protein kinase involved in sphingolipid-mediated signaling pathway that controls endocytosis; activates Ypk1p and Ykr2p, components of signaling cascade required for maintenance of cell wall integrity; redundant with Pkh2p [Source:SGD;Acc:S000002898]	1.12169	6.29971	3.96878e-34	2.41167e-33	1	48.5983	50.3422	55.5745	107.233	115.057	113.909	161	212	193	458	491	488	IV	1431968	1434268	protein phosphorylation		protein kinase activity, ATP binding, protein serine/threonine kinase activity, transferase activity, transferring phosphorus-containing groups
YFL016C	MDJ1	Co-chaperone that stimulates the ATPase activity of the HSP70 protein Ssc1p; involved in protein folding/refolding in the mitochodrial matrix; required for proteolysis of misfolded proteins; member of the HSP40 (DnaJ) family of chaperones [Source:SGD;Acc:S000001878]	1.12082	8.14136	3.86805e-51	3.35675e-50	1	231.521	202.081	218.267	473.184	482.725	459.606	767	851	758	2021	2060	1969	VI	104701	106236	'de novo' protein folding, protein refolding, response to heat, mitochondrial genome maintenance, misfolded or incompletely synthesized protein catabolic process, response to stress, protein folding	mitochondrial matrix, extrinsic to mitochondrial inner membrane, mitochondrion	unfolded protein binding, ATPase activator activity, ATP binding, metal ion binding, heat shock protein binding
YHR140W		Putative integral membrane protein of unknown function [Source:SGD;Acc:S000001182]	1.11882	3.7541	1.62734e-10	4.44139e-10	1	9.65929	7.83628	10.6542	20.6038	22.4959	17.5066	32	33	37	88	96	75	VIII	380572	381291	biological_process	integral to membrane, membrane, endoplasmic reticulum, endoplasmic reticulum membrane	molecular_function
YJL149W	DAS1	Putative SCF ubiquitin ligase F-box protein; interacts physically with both Cdc53p and Skp1 and genetically with CDC34; similar to putative F-box protein YDR131C [Source:SGD;Acc:S000003685]	1.11733	6.08611	1.51018e-29	8.13536e-29	1	48.2965	47.2551	46.3601	96.9313	111.308	99.6708	160	199	161	414	475	427	X	137379	139370	SCF-dependent proteasomal ubiquitin-dependent protein catabolic process	SCF ubiquitin ligase complex	protein binding, bridging, ubiquitin-protein ligase activity, protein binding
YNL208W		Protein of unknown function; may interact with ribosomes, based on co-purification experiments; authentic, non-tagged protein is detected in purified mitochondria in high-throughput studies; potential orthologs found in other fungi [Source:SGD;Acc:S000005152]	1.11692	9.93195	9.93226e-24	4.49217e-23	1	394.522	352.158	382.975	822.746	891.636	734.809	1307	1483	1330	3514	3805	3148	XIV	254418	255017	biological_process	mitochondrion, outer membrane, ribosome	molecular_function
YOL089C	HAL9	Putative transcription factor containing a zinc finger; overexpression increases salt tolerance through increased expression of the ENA1 (Na+/Li+ extrusion pump) gene while gene disruption decreases both salt tolerance and ENA1 expression [Source:SGD;Acc:S000005449]	1.11684	6.26654	2.94779e-24	1.35083e-23	1	56.7483	49.3923	48.0878	111.448	114.823	107.607	188	208	167	476	490	461	XV	150398	153490	regulation of transcription, DNA-dependent, transcription, DNA-templated	nucleus	sequence-specific DNA binding transcription factor activity, zinc ion binding, DNA binding
YBL080C	PET112	Subunit of the trimeric GatFAB AmidoTransferase(AdT) complex; involved in the formation of Q-tRNAQ; mutation is functionally complemented by the bacterial GatB ortholog [Source:SGD;Acc:S000000176]	1.11436	5.54051	3.84205e-22	1.65931e-21	1	19.9223	22.3215	21.8843	47.9974	46.6322	44.8168	66	94	76	205	199	192	II	73070	74695			carbon-nitrogen ligase activity, with glutamine as amido-N-donor, ligase activity
YLL039C	UBI4	Ubiquitin, becomes conjugated to proteins, marking them for selective degradation via the ubiquitin-26S proteasome system; essential for the cellular stress response; encoded as a polyubiquitin precursor comprised of 5 head-to-tail repeats [Source:SGD;Acc:S000003962]	1.10926	9.57249	9.62455e-25	4.462e-24	1	264.423	234.851	235.256	516.265	483.194	584.486	876	989	817	2205	2062	2504	XII	64062	65207	response to stress, DNA repair, cellular response to DNA damage stimulus, ascospore formation, protein ubiquitination, protein polyubiquitination, protein monoubiquitination, protein deubiquitination	nucleus, cytoplasm	protein tag, ATP-dependent protein binding, protein binding
YFL054C		Putative channel-like protein; similar to Fps1p; mediates passive diffusion of glycerol in the presence of ethanol [Source:SGD;Acc:S000001840]	1.10903	7.29318	1.44025e-18	5.50905e-18	1	31.6945	23.0339	19.0048	44.9537	55.7712	57.4216	105	97	66	192	238	246	VI	20847	22787	transmembrane transport, transport, water transport	integral to membrane, membrane	transporter activity, glycerol transmembrane transporter activity, water channel activity
YNL298W	CLA4	Cdc42p-activated signal transducing kinase of the PAK (p21-activated kinase) family, along with Ste20p and Skm1p; involved in septin ring assembly, vacuole inheritance, cytokinesis, sterol uptake regulation; phosphorylates Cdc3p and Cdc10p [Source:SGD;Acc:S000005242]	1.10365	6.16182	6.3778e-48	5.3508e-47	1	71.5391	73.1386	59.8938	143.758	141.771	155.458	237	308	208	614	605	666	XIV	68915	71443	sterol import, vacuole inheritance, protein phosphorylation, budding cell apical bud growth, establishment of cell polarity, regulation of exit from mitosis, cytokinesis, phosphorylation, response to pheromone, negative regulation of gene expression, Rho protein signal transduction	nucleus, fungal-type vacuole, cellular bud	protein serine/threonine kinase activity, ATP binding, transferase activity, transferring phosphorus-containing groups, nucleotide binding, kinase activity, transferase activity, protein kinase activity, protein binding
YPL109C		Putative protein of unknown function; the authentic, non-tagged protein is detected in highly purified mitochondria in high-throughput studies [Source:SGD;Acc:S000006030]	1.10146	6.31643	5.64696e-28	2.89329e-27	1	28.3742	32.0575	29.9469	68.6012	65.8475	60.4561	94	135	104	293	281	259	XVI	345264	347389	biological_process	mitochondrion	transferase activity, transferring phosphorus-containing groups, molecular_function
YER093C-A	AIM11	Protein of unknown function; null mutant is viable but shows increased loss of mitochondrial genome and synthetic interaction with prohibitin (phb1); contains an intron [Source:SGD;Acc:S000002960]	1.10056	4.55086	1.00208e-09	2.63271e-09	1	8.45188	11.6357	12.3819	21.5403	21.0899	27.5437	28	49	43	92	90	118	V	347912	348400	biological_process	membrane, integral to membrane, cellular_component	molecular_function
YNL242W	ATG2	Peripheral membrane protein required for vesicle formation during autophagy, pexophagy, and the cytoplasm-to-vaucole targeting (Cvt) pathway; involved in Atg9p cycling between the phagophore assembly site and mitochondria [Source:SGD;Acc:S000005186]	1.09798	7.15947	8.51944e-37	5.4765e-36	1	66.1058	71.0014	57.0143	132.988	149.973	134.217	219	299	198	568	640	575	XIV	191324	196102	autophagic vacuole assembly, transport, autophagy, piecemeal microautophagy of nucleus, protein transport, peroxisome degradation, mitochondrion degradation, CVT pathway	extrinsic to membrane, pre-autophagosomal structure, cytoplasm	molecular_function
YNL321W	VNX1	Calcium/H+ antiporter localized to the endoplasmic reticulum membrane; member of the calcium exchanger (CAX) family; potential Cdc28p substrate [Source:SGD;Acc:S000005265]	1.09782	8.16456	7.40147e-25	3.45734e-24	1	248.425	215.854	187.744	491.212	494.911	408.954	823	909	652	2098	2112	1752	XIV	34696	37422	hydrogen transport, sodium ion transport, potassium ion transport, transmembrane transport, transport, ion transport	integral to membrane, fungal-type vacuole membrane, fungal-type vacuole, membrane, vacuole, vacuolar membrane, endoplasmic reticulum membrane	calcium:hydrogen antiporter activity, sodium:hydrogen antiporter activity, potassium:hydrogen antiporter activity
YDR405W	MRP20	Mitochondrial ribosomal protein of the large subunit [Source:SGD;Acc:S000002813]	1.0947	5.39942	4.57196e-19	1.77571e-18	1	21.1297	24.9336	21.5963	49.1681	46.3979	49.9521	70	105	75	210	198	214	IV	1277646	1278437	mitochondrial translation, translation	mitochondrion, mitochondrial large ribosomal subunit, ribonucleoprotein complex, ribosome, intracellular	structural constituent of ribosome
YNL011C		Putative protein of unknown function; YNL011C is not an essential gene [Source:SGD;Acc:S000004956]	1.09229	6.23117	2.95283e-36	1.88073e-35	1	44.0705	47.4926	51.8312	103.955	99.3571	102.705	146	200	180	444	424	440	XIV	611836	613170	biological_process	cellular_component	molecular_function
YMR140W	SIP5	Protein of unknown function; interacts with both the Reg1p/Glc7p phosphatase and the Snf1p kinase [Source:SGD;Acc:S000004748]	1.09176	6.57867	2.8061e-28	1.45248e-27	1	48.2965	51.0546	43.7685	99.7409	91.8584	114.376	160	215	152	426	392	490	XIII	547714	549183
YOR181W	LAS17	Actin assembly factor, activates the Arp2/3 protein complex that nucleates branched actin filaments; localizes with the Arp2/3 complex to actin patches; homolog of the human Wiskott-Aldrich syndrome protein (WASP) [Source:SGD;Acc:S000005707]	1.09124	6.6405	1.13622e-17	4.21266e-17	1	91.1595	66.7271	56.4384	142.587	167.314	145.655	302	281	196	609	714	624	XV	675939	677840	endocytosis, actin filament organization, response to osmotic stress, bipolar cellular bud site selection, actin polymerization or depolymerization, actin cortical patch localization, cytokinesis, positive regulation of actin filament bundle assembly	actin cortical patch, cytoplasm, mating projection tip	cytoskeletal protein binding, protein binding
YOR065W	CYT1	Cytochrome c1, component of the mitochondrial respiratory chain; expression is regulated by the heme-activated, glucose-repressed Hap2p/3p/4p/5p CCAAT-binding complex [Source:SGD;Acc:S000005591]	1.09033	9.26873	3.77876e-40	2.63328e-39	1	303.362	311.077	285.359	622.327	678.628	615.765	1005	1310	991	2658	2896	2638	XV	447439	448368	electron transport chain, mitochondrial electron transport, ubiquinol to cytochrome c, transport, oxidative phosphorylation	respiratory chain, mitochondrion, mitochondrial inner membrane, integral to membrane, membrane, mitochondrial respiratory chain, mitochondrial respiratory chain complex III	heme binding, electron carrier activity, iron ion binding, electron transporter, transferring electrons within CoQH2-cytochrome c reductase complex activity, metal ion binding
YBL013W	FMT1	Methionyl-tRNA formyltransferase, catalyzes the formylation of initiator Met-tRNA in mitochondria; potential Cdc28p substrate [Source:SGD;Acc:S000000109]	1.08736	3.16796	1.36496e-05	2.71427e-05	1	6.94261	4.27433	4.03131	11.2384	11.7166	9.10342	23	18	14	48	50	39	II	202056	203261	biosynthetic process, conversion of methionyl-tRNA to N-formyl-methionyl-tRNA, translation, methylation, translational initiation, methionyl-tRNA aminoacylation	mitochondrion	methionyl-tRNA formyltransferase activity, transferase activity, methyltransferase activity, hydroxymethyl-, formyl- and related transferase activity
YDL146W	LDB17	Protein involved in the regulation of endocytosis; transiently recruited to actin cortical patches in a SLA1-dependent manner after late coat component assembly; GFP-fusion protein localizes to the periphery, cytoplasm, bud, and bud neck [Source:SGD;Acc:S000002305]	1.08672	7.31622	4.6504e-24	2.12229e-23	1	83.3114	71.9513	72.2757	175.366	167.782	139.352	276	303	251	749	716	597	IV	192750	194225	endocytosis	cellular bud neck, cytoplasm, cellular bud, actin cortical patch	molecular_function
YOR223W		Protein of unknown function found in the ER and vacuole lumen; overexpression of YOR223W affects endocytic protein trafficking [Source:SGD;Acc:S000005749]	1.08232	5.21075	1.11772e-17	4.14684e-17	1	22.0353	20.6593	19.8686	45.4219	40.5396	46.4508	73	87	69	194	173	199	XV	759782	760660	biological_process	membrane, integral to membrane, fungal-type vacuole lumen, endoplasmic reticulum	molecular_function
YER103W	SSA4	Heat shock protein that is highly induced upon stress; plays a role in SRP-dependent cotranslational protein-membrane targeting and translocation; member of the HSP70 family; cytoplasmic protein that concentrates in nuclei upon starvation [Source:SGD;Acc:S000000905]	1.08155	7.73976	2.27638e-13	7.1148e-13	1	140.362	103.771	133.609	308.822	257.532	231.787	465	437	464	1319	1099	993	V	364589	366517
YLR417W	VPS36	Component of the ESCRT-II complex; contains the GLUE (GRAM Like Ubiquitin binding in EAP45) domain which is involved in interactions with ESCRT-I and ubiquitin-dependent sorting of proteins into the endosome [Source:SGD;Acc:S000004409]	1.08112	6.35011	3.0325e-53	2.79776e-52	1	76.0669	77.8879	80.0503	158.977	164.502	171.798	252	328	278	679	702	736	XII	955010	956710	transport, protein transport, ubiquitin-dependent protein catabolic process via the multivesicular body sorting pathway, protein retention in Golgi apparatus, protein targeting to vacuole, negative regulation of transcription from RNA polymerase II promoter by glucose	ESCRT II complex, membrane, endosome, cytoplasm, intracellular, endosome membrane	ubiquitin binding, zinc ion binding, metal ion binding
YER015W	FAA2	Medium chain fatty acyl-CoA synthetase, activates imported fatty acids; accepts a wide range of fatty acid chain lengths with a preference for medium chains, C9:0-C13:0; localized to the peroxisome [Source:SGD;Acc:S000000817]	1.08071	7.42101	7.81346e-22	3.34587e-21	1	30.1853	49.8672	36.2818	91.7804	82.2508	75.395	100	210	126	392	351	323	V	184541	186775	long-chain fatty acid metabolic process, fatty acid metabolic process, metabolic process, lipid metabolic process	mitochondrion, peroxisome, cytoplasm	very long-chain fatty acid-CoA ligase activity, medium-chain fatty acid-CoA ligase activity, long-chain fatty acid-CoA ligase activity, ligase activity, catalytic activity, nucleotide binding, ATP binding
YDR125C	ECM18	Protein of unknown function, similar to Rlp24p [Source:SGD;Acc:S000002532]	1.08017	4.56496	2.70246e-11	7.6423e-11	1	11.1686	11.8732	10.6542	27.8619	23.9019	19.8408	37	50	37	119	102	85	IV	701397	702758	fungal-type cell wall organization	mitochondrion	transferase activity, molecular_function, transferase activity, transferring acyl groups
YOL073C		Putative protein of unknown function [Source:SGD;Acc:S000005434]	1.0799	6.41527	8.60407e-29	4.51247e-28	1	59.465	48.6799	49.5276	118.472	107.324	106.207	197	205	172	506	458	455	XV	193832	194800	biological_process	integral to membrane, membrane	molecular_function
YML057C-A		Dubious open reading frame unlikely to encode a protein, based on available experimental and comparative sequence data; overlaps the verified gene CMP2/YML057W [Source:SGD;Acc:S000004522]	1.07914	4.13507	2.64701e-09	6.81886e-09	1	6.94261	8.78613	9.21443	17.0918	20.8556	15.1724	23	37	32	73	89	65	XIII	160023	160412
YLR132C	USB1	Essential protein that localizes to the nucleus and mitochondria; overexpression suppresses the respiratory defects of oxa1 and mtf2 mutants [Source:SGD;Acc:S000004122]	1.07875	3.85737	1.04995e-11	3.04991e-11	1	10.5648	10.4484	12.3819	25.7547	24.3706	20.3076	35	44	43	110	104	87	XII	407283	408155	biological_process, RNA splicing, mRNA processing	cytoplasm, mitochondrion, nucleus	molecular_function
YBR269C	FMP21	Putative protein of unknown function; the authentic, non-tagged protein is detected in highly purified mitochondria in high-throughput studies [Source:SGD;Acc:S000000473]	1.07851	6.6568	8.81993e-18	3.28544e-17	1	36.2223	29.4454	27.9312	66.7281	74.2835	56.0211	120	124	97	285	317	240	II	742160	742576	biological_process	mitochondrion	molecular_function
YNL214W	PEX17	Peroxisomal membrane peroxin and subunit of the docking complex that facilitates the import of peroxisomal matrix proteins; required for peroxisome biogenesis [Source:SGD;Acc:S000005158]	1.07569	4.48418	2.97558e-13	9.24294e-13	1	11.4704	13.5354	12.0939	26.4571	26.4796	25.9097	38	57	42	113	113	111	XIV	245617	246216
YBR233W	PBP2	RNA binding protein with similarity to mammalian heterogeneous nuclear RNP K protein, involved in the regulation of telomere position effect and telomere length [Source:SGD;Acc:S000000437]	1.07434	5.01167	1.59279e-17	5.88582e-17	1	21.7334	18.7596	24.4758	43.3147	40.5396	52.0529	72	79	85	185	173	223	II	683428	684669			RNA binding
YPL186C	UIP4	Protein that interacts with Ulp1p, a Ubl (ubiquitin-like protein)-specific protease for Smt3p protein conjugates; detected in a phosphorylated state in the mitochondrial outer membrane; also detected in ER and nuclear envelope [Source:SGD;Acc:S000006107]	1.07296	6.3921	8.73362e-06	1.76516e-05	1	3.32038	4.5118	6.33492	9.13121	10.545	10.2705	11	19	22	39	45	44	XVI	194512	195426	biological_process	endoplasmic reticulum, membrane, nuclear envelope, mitochondrion, nucleus, mitochondrial outer membrane, endoplasmic reticulum membrane	molecular_function
YBR085C-A		Putative protein of unknown function; green fluorescent protein (GFP)-fusion protein localizes to the cytoplasm and to the nucleus [Source:SGD;Acc:S000007522]	1.07275	7.33224	3.87812e-19	1.51257e-18	1	127.986	124.193	140.232	309.993	282.137	232.954	424	523	487	1324	1204	998	II	418907	419164	biological_process	nucleus, cytoplasm	molecular_function
YBL078C	ATG8	Component of autophagosomes and Cvt vesicles; undergoes conjugation to phosphatidylethanolamine (PE); Atg8p-PE is anchored to membranes, is involved in phagophore expansion, and may mediate membrane fusion during autophagosome formation [Source:SGD;Acc:S000000174]	1.07253	5.33678	6.13297e-15	2.04457e-14	1	12.376	15.4351	16.4132	32.7787	27.8856	32.9124	41	65	57	140	119	141	II	80378	80731	mitochondrion degradation, CVT pathway, ER to Golgi vesicle-mediated transport, piecemeal microautophagy of nucleus, transport, autophagy, protein transport, autophagic vacuole assembly	pre-autophagosomal structure, vacuolar membrane, Cvt vesicle membrane, fungal-type vacuole membrane, cytoplasmic vesicle, extrinsic to membrane, vacuole, membrane, autophagic vacuole, cytosol, autophagic vacuole membrane	molecular_function
YBR128C	ATG14	Autophagy-specific subunit of phosphatidylinositol 3-kinase complex I (with Vps34/15/30p); Atg14p targets complex I to the phagophore assembly site (PAS); required for localizing additional ATG proteins to the PAS; homolog of human Barkor [Source:SGD;Acc:S000000332]	1.07134	3.96535	4.19615e-11	1.17823e-10	1	8.45188	10.6858	10.0783	22.2427	20.6213	19.1405	28	45	35	95	88	82	II	493081	494115	transport, protein transport, piecemeal microautophagy of nucleus, macroautophagy, positive regulation of autophagy, ER-associated ubiquitin-dependent protein catabolic process, CVT pathway, peroxisome degradation, autophagy	phosphatidylinositol 3-kinase complex I, peripheral to membrane of membrane fraction, membrane, fungal-type vacuole membrane, pre-autophagosomal structure	1-phosphatidylinositol-3-kinase activity
YJL060W	BNA3	Kynurenine aminotransferase, catalyzes formation of kynurenic acid from kynurenine; potential Cdc28p substrate [Source:SGD;Acc:S000003596]	1.06969	7.36792	1.03011e-39	7.10711e-39	1	102.63	90.4734	88.9768	206.974	202.464	181.602	340	381	309	884	864	778	X	323386	324720	biosynthetic process, 1-aminocyclopropane-1-carboxylate biosynthetic process, kynurenic acid biosynthetic process	cytoplasm, mitochondrion	kynurenine-oxoglutarate transaminase activity, catalytic activity, transferase activity, transferring nitrogenous groups, 1-aminocyclopropane-1-carboxylate synthase activity, pyridoxal phosphate binding, transaminase activity, transferase activity
YDR011W	SNQ2	Plasma membrane ATP-binding cassette (ABC) transporter, multidrug transporter involved in multidrug resistance and resistance to singlet oxygen species [Source:SGD;Acc:S000002418]	1.06845	9.60105	1.12111e-28	5.85212e-28	1	574.426	538.329	411.482	1051.49	1138.86	1006.75	1903	2267	1429	4491	4860	4313	IV	465919	470424	transport	integral to membrane, membrane	ATP binding, ATPase activity, nucleotide binding, nucleoside-triphosphatase activity, ATPase activity, coupled to transmembrane movement of substances
YPL026C	SKS1	Putative serine/threonine protein kinase; involved in the adaptation to low concentrations of glucose independent of the SNF3 regulated pathway [Source:SGD;Acc:S000005947]	1.0666	5.90091	1.31287e-27	6.64694e-27	1	59.465	70.5265	72.5636	139.075	145.052	141.22	197	297	252	594	619	605	XVI	500675	502183	protein phosphorylation		protein kinase activity, ATP binding, protein serine/threonine kinase activity, transferase activity, transferring phosphorus-containing groups
YBR237W	PRP5	RNA helicase in the DEAD-box family, necessary for prespliceosome formation, bridges U1 and U2 snRNPs and enables stable U2 snRNP association with intron RNA [Source:SGD;Acc:S000000441]	1.06539	5.61942	1.64643e-27	8.31296e-27	1	35.0149	40.8436	36.2818	81.2444	74.5178	80.2968	116	172	126	347	318	344	II	691969	694518			nucleic acid binding, ATP binding, ATP-dependent helicase activity, helicase activity
YDR244W	PEX5	Peroxisomal membrane signal receptor for the C-terminal tripeptide signal sequence (PTS1) of peroxisomal matrix proteins, required for peroxisomal matrix protein import; also proposed to have PTS1-receptor independent functions [Source:SGD;Acc:S000002652]	1.06312	5.82907	7.67773e-25	3.57736e-24	1	28.9779	29.6829	35.418	64.855	60.6922	70.7266	96	125	123	277	259	303	IV	950563	952401			protein binding
YDR512C	EMI1	Non-essential protein required for transcriptional induction of the early meiotic-specific transcription factor IME1, also required for sporulation; contains twin cysteine-x9-cysteine motifs [Source:SGD;Acc:S000002920]	1.06197	5.02778	2.10793e-17	7.75326e-17	1	23.5445	17.5723	23.8999	45.1878	42.8829	46.2174	78	74	83	193	183	198	IV	1470500	1471063	ascospore formation, sporulation resulting in formation of a cellular spore, positive regulation of transcription from RNA polymerase II promoter, meiosis, mitochondrial respiratory chain complex assembly	cellular_component	molecular_function
YLR454W	FMP27	Putative protein of unknown function; the authentic, non-tagged protein is detected in highly purified mitochondria in high-throughput studies [Source:SGD;Acc:S000004446]	1.05976	7.87622	5.91306e-29	3.12475e-28	1	160.586	149.127	135.049	307.183	325.254	294.577	532	628	469	1312	1388	1262	XII	1043998	1051884	biological_process	mitochondrion	molecular_function
YPR079W	MRL1	Membrane protein with similarity to mammalian mannose-6-phosphate receptors, possibly functions as a sorting receptor in the delivery of vacuolar hydrolases [Source:SGD;Acc:S000006283]	1.05631	6.57369	1.17076e-28	6.09979e-28	1	37.7316	37.7566	35.9939	78.6689	82.0165	71.4268	125	159	125	336	350	306	XVI	698869	700014	vacuolar transport, protein transport, transport	cytoplasm, late endosome, endosome membrane, membrane, Golgi apparatus, endosome, integral to membrane	signal sequence binding
YAL055W	PEX22	Putative peroxisomal membrane protein required for import of peroxisomal proteins, functionally complements a Pichia pastoris pex22 mutation [Source:SGD;Acc:S000000051]	1.05479	3.36996	1.12179e-05	2.24438e-05	1	5.43335	6.4115	6.62287	12.175	13.8256	12.6047	18	27	23	52	59	54	I	42177	42719
YER188W		Dubious open reading frame unlikely to encode a protein, based on available experimental and comparative sequence data; large-scale analyses show mRNA expression increases under anaerobic conditions and two-hybrid interactions with Sst2p [Source:SGD;Acc:S000000990]	1.05346	3.64372	1.31358e-10	3.60278e-10	1	10.263	12.1106	12.3819	20.3696	28.3543	23.8089	34	51	43	87	121	102	V	568040	568759
YIR016W		Putative protein of unknown function; expression directly regulated by the metabolic and meiotic transcriptional regulator Ume6p; overexpression causes a cell cycle delay or arrest; YIR016W is a non-essential gene [Source:SGD;Acc:S000001455]	1.05281	5.98692	4.33984e-18	1.63858e-17	1	30.1853	27.5457	36.2818	59.0017	74.2835	60.9229	100	116	126	252	317	261	IX	382628	383425	biological_process	cellular_component	ATP binding, nucleotide binding, molecular_function
YLR201C	COQ9	Protein required for ubiquinone (coenzyme Q) biosynthesis and respiratory growth; localizes to the matrix face of the mitochondrial inner membrane in a large complex with ubiquinone biosynthetic enzymes [Source:SGD;Acc:S000004191]	1.05229	6.84099	1.13181e-31	6.4209e-31	1	77.878	64.5899	65.3649	145.163	150.91	133.517	258	272	227	620	644	572	XII	549511	550293	aerobic respiration, ubiquinone biosynthetic process	mitochondrial inner membrane, mitochondrion, membrane	molecular_function
YDR178W	SDH4	Membrane anchor subunit of succinate dehydrogenase (Sdh1p, Sdh2p, Sdh3p, Sdh4p), which couples the oxidation of succinate to the transfer of electrons to ubiquinone as part of the TCA cycle and the mitochondrial respiratory chain [Source:SGD;Acc:S000002585]	1.04783	9.01307	2.59681e-22	1.12853e-21	1	88.4429	85.9616	92.7202	189.648	200.12	162.228	293	362	322	810	854	695	IV	817950	818495	tricarboxylic acid cycle	mitochondrial envelope, integral to membrane	iron ion binding, heme binding
YKR049C	FMP46	Putative redox protein containing a thioredoxin fold; the authentic, non-tagged protein is detected in highly purified mitochondria in high-throughput studies [Source:SGD;Acc:S000001757]	1.04646	6.38637	3.1742e-17	1.16136e-16	1	19.9223	19.9469	21.3084	42.6123	42.1799	41.5489	66	84	74	182	180	178	XI	526830	527231	biological_process, oxidation-reduction process	mitochondrion	oxidoreductase activity
YKL208W	CBT1	Protein involved in 5' end processing of mitochondrial COB, 15S_rRNA, and RPM1 transcripts; may also have a role in 3' end processing of the COB pre-mRNA; displays genetic interaction with cell cycle-regulated kinase Dbf2p [Source:SGD;Acc:S000001691]	1.0457	4.8655	3.24073e-15	1.09284e-14	1	15.3945	14.0103	14.6855	32.3104	29.9946	28.4774	51	59	51	138	128	122	XI	47157	47972	rRNA processing, mRNA processing, mRNA stabilization, ribosome biogenesis, cytochrome complex assembly	mitochondrion	molecular_function
YLR164W		Mitochondrial inner membrane protein of unknown function; similar to Tim18p and Sdh4p; expression induced by nitrogen limitation in a GLN3, GAT1-dependent manner [Source:SGD;Acc:S000004154]	1.0429	3.44044	2.14861e-07	4.92912e-07	1	6.03706	6.4115	6.91082	13.5798	12.8883	13.5384	20	27	24	58	55	58	XII	493883	494389	biological_process, transport, electron transport chain, tricarboxylic acid cycle	mitochondrion, mitochondrial inner membrane, membrane, mitochondrial envelope, integral to membrane	molecular_function, iron ion binding, heme binding, metal ion binding
YNL309W	STB1	Protein with a role in regulation of MBF-specific transcription at Start, phosphorylated by Cln-Cdc28p kinases in vitro; unphosphorylated form binds Swi6p and binding is required for Stb1p function; expression is cell-cycle regulated [Source:SGD;Acc:S000005253]	1.04287	4.30503	5.41529e-12	1.59051e-11	1	13.5834	18.2847	15.5493	33.0128	29.9946	35.7134	45	77	54	141	128	153	XIV	52662	53924
YDR509W		Dubious open reading frame unlikely to encode a functional protein, based on available experimental and comparative sequence data [Source:SGD;Acc:S000002917]	1.04032	3.51412	2.5795e-08	6.26982e-08	1	14.4889	12.5855	14.1096	27.1595	29.7603	27.5437	48	53	49	116	127	118	IV	1468226	1468573
YGR110W	CLD1	Mitochondrial cardiolipin-specific phospholipase; functions upstream of Taz1p to generate monolyso-cardiolipin; transcription increases upon genotoxic stress; involved in restricting Ty1 transposition; has homology to mammalian CGI-58 [Source:SGD;Acc:S000003342]	1.03967	6.90174	2.14016e-27	1.0757e-26	1	51.0131	51.0546	57.8781	106.999	110.605	110.875	169	215	201	457	472	475	VII	713709	715046	cardiolipin metabolic process, cardiolipin acyl-chain remodeling	mitochondrion	hydrolase activity, phospholipase A2 activity, transferase activity
YPR003C		Putative sulfate permease; physically interacts with Hsp82p; green fluorescent protein (GFP)-fusion protein localizes to the ER; YPR003C is not an essential gene [Source:SGD;Acc:S000006207]	1.03734	6.42097	2.78703e-33	1.64322e-32	1	54.9372	54.379	56.1504	113.087	125.368	101.071	182	229	195	483	535	433	XVI	561504	563768	sulfate transport, transport, transmembrane transport, biological_process	membrane, integral to membrane, endoplasmic reticulum membrane, endoplasmic reticulum	secondary active sulfate transmembrane transporter activity, transporter activity, molecular_function
YMR232W	FUS2	Cytoplasmic protein localized to the shmoo tip; required for the alignment of parental nuclei before nuclear fusion during mating [Source:SGD;Acc:S000004845]	1.03649	5.33464	1.82129e-08	4.46008e-08	1	12.9797	9.26106	10.0783	25.7547	18.278	21.7082	43	39	35	110	78	93	XIII	736926	738959	cytogamy, regulation of termination of mating projection growth, regulation of Rho protein signal transduction, karyogamy involved in conjugation with cellular fusion	cytoplasm, nucleus, cell tip, mitochondrion, intracellular, mating projection tip	Rho guanyl-nucleotide exchange factor activity, molecular_function
YFR045W		Putative mitochondrial transport protein; null mutant is viable, exhibits decreased levels of chitin and normal resistance to calcofluor white [Source:SGD;Acc:S000001941]	1.03319	5.79538	9.09221e-23	3.99827e-22	1	31.3927	31.3451	33.6903	70.7084	70.0655	56.4879	104	132	117	302	299	242	VI	241998	242999	transport, transmembrane transport	membrane, integral to membrane, mitochondrial inner membrane, mitochondrion	binding, transporter activity
YBL007C	SLA1	Cytoskeletal protein binding protein required for assembly of the cortical actin cytoskeleton; interacts with proteins regulating actin dynamics and proteins required for endocytosis; found in the nucleus and cell cortex; has 3 SH3 domains [Source:SGD;Acc:S000000103]	1.03282	8.44561	1.13383e-38	7.6984e-38	1	219.447	198.519	193.215	401.773	434.922	412.922	727	836	671	1716	1856	1769	II	212632	216366			protein binding, cytoskeletal protein binding, protein binding, bridging, identical protein binding, ubiquitin binding
YKL193C	SDS22	Conserved nuclear regulatory subunit of Glc7p type 1 protein serine-threonine phosphatase (PP1), functions positively with Glc7p to promote dephosphorylation of nuclear substrates required for chromosome transmission during mitosis [Source:SGD;Acc:S000001676]	1.02848	6.3558	1.82717e-20	7.47285e-20	1	48.5983	35.6195	42.6167	86.6295	76.3925	93.8353	161	150	148	370	326	402	XI	78866	79882			protein binding
YOR367W	SCP1	Component of yeast cortical actin cytoskeleton, binds and cross links actin filaments; originally identified by its homology to calponin (contains a calponin-like repeat) but the Scp1p domain structure is more similar to transgelin [Source:SGD;Acc:S000005894]	1.02449	5.50126	2.15217e-19	8.48945e-19	1	25.3556	32.7699	36.5698	69.0694	59.2862	65.1245	84	138	127	295	253	279	XV	1026007	1026609			protein binding
YGR141W	VPS62	Vacuolar protein sorting (VPS) protein required for cytoplasm to vacuole targeting of proteins [Source:SGD;Acc:S000003373]	1.02433	6.27276	8.30885e-25	3.85848e-24	1	49.202	43.9307	33.6903	82.1809	93.2644	82.6311	163	185	117	351	398	354	VII	770569	771972	transport, protein transport, protein targeting to vacuole	cellular_component, membrane, integral to membrane	molecular_function
YOL100W	PKH2	Serine/threonine protein kinase involved in sphingolipid-mediated signaling pathway that controls endocytosis; activates Ypk1p and Ykr2p, components of signaling cascade required for maintenance of cell wall integrity; redundant with Pkh1p [Source:SGD;Acc:S000005460]	1.02354	6.35918	6.1083e-18	2.28917e-17	1	41.3538	46.0678	39.1613	74.6886	88.8121	94.769	137	194	136	319	379	406	XV	129237	132482	protein phosphorylation		protein kinase activity, ATP binding, protein serine/threonine kinase activity, transferase activity, transferring phosphorus-containing groups
YGL025C	PGD1	Subunit of the RNA polymerase II mediator complex; associates with core polymerase subunits to form the RNA polymerase II holoenzyme; essential for basal and activated transcription; direct target of Cyc8p-Tup1p transcriptional corepressor [Source:SGD;Acc:S000002993]	1.02302	5.40923	5.63336e-25	2.64477e-24	1	28.676	26.8333	32.2505	59.2358	60.2235	58.1218	95	113	112	253	257	249	VII	448764	449957	regulation of transcription from RNA polymerase II promoter	mediator complex	RNA polymerase II transcription cofactor activity
YKL171W	NNK1	Protein kinase; implicated in proteasome function; interacts with TORC1, Ure2 and Gdh2; overexpression leads to hypersensitivity to rapamycin and nuclear accumulation of Gln3; epitope-tagged protein localizes to the cytoplasm [Source:SGD;Acc:S000001654]	1.02268	6.82564	1.16452e-28	6.07301e-28	1	52.2205	56.2787	52.4071	113.087	108.73	105.973	173	237	182	483	464	454	XI	127475	130261	protein phosphorylation, proteolysis, phosphorylation	cytoplasm	protein kinase activity, transferase activity, transferase activity, transferring phosphorus-containing groups, kinase activity, nucleotide binding, ATP binding, protein serine/threonine kinase activity
YMR114C		Protein of unknown function; may interact with ribosomes, based on co-purification experiments; green fluorescent protein (GFP)-fusion protein localizes to the nucleus and cytoplasm; YMR114C is not an essential gene [Source:SGD;Acc:S000004720]	1.02238	5.54191	3.93203e-13	1.21056e-12	1	13.2815	20.1844	17.565	36.759	35.6186	32.6789	44	85	61	157	152	140	XIII	496343	497449	biological_process	ribosome, cytoplasm, nucleus	molecular_function
YJL132W		Putative protein of unknown function; localizes to the membrane fraction; possible Zap1p-regulated target gene induced by zinc deficiency; YJL132W is a non-essential gene [Source:SGD;Acc:S000003668]	1.01943	4.91073	4.55917e-11	1.27648e-10	1	12.0741	11.3982	11.518	19.9014	28.1199	22.8753	40	48	40	85	120	98	X	161914	164166	biological_process	membrane, membrane fraction, integral to membrane	molecular_function
YGL209W	MIG2	Protein containing zinc fingers, involved in repression, along with Mig1p, of SUC2 (invertase) expression by high levels of glucose; binds to Mig1p-binding sites in SUC2 promoter [Source:SGD;Acc:S000003177]	1.01741	5.56012	1.73329e-14	5.68954e-14	1	24.1482	27.7832	31.9625	54.7873	62.3325	52.9866	80	117	111	234	266	227	VII	95858	97006	carbohydrate metabolic process, negative regulation of transcription from RNA polymerase II promoter by glucose, positive regulation of transcription from RNA polymerase II promoter, transcription, DNA-templated, regulation of transcription, DNA-dependent	nucleus, intracellular	RNA polymerase II core promoter proximal region sequence-specific DNA binding transcription factor activity involved in negative regulation of transcription, sequence-specific DNA binding, nucleic acid binding, zinc ion binding, DNA binding, metal ion binding, RNA polymerase II core promoter proximal region sequence-specific DNA binding
YOR041C		Dubious open reading frame, unlikely to encode a protein; not conserved in closely related Saccharomyces species; 85% of ORF overlaps the uncharacterized gene CUE5; deletion in cyr1 mutant results in loss of stress resistance [Source:SGD;Acc:S000005567]	1.01728	3.67288	7.28946e-05	0.000136453	1	5.43335	3.79941	4.89517	5.85334	11.0136	11.4376	18	16	17	25	47	49	XV	408358	408789
YOR358W	HAP5	Subunit of the heme-activated, glucose-repressed Hap2/3/4/5 CCAAT-binding complex, a transcriptional activator and global regulator of respiratory gene expression; required for assembly and DNA binding activity of the complex [Source:SGD;Acc:S000005885]	1.0164	4.95285	2.33104e-13	7.27796e-13	1	16.6019	13.2979	17.853	30.6715	31.6349	33.3792	55	56	62	131	135	143	XV	1010161	1010889			DNA binding
YMR068W	AVO2	Component of a complex containing the Tor2p kinase and other proteins, which may have a role in regulation of cell growth [Source:SGD;Acc:S000004672]	1.01584	5.29296	4.64667e-18	1.75085e-17	1	34.4112	32.7699	33.6903	70.006	74.5178	59.2889	114	138	117	299	318	254	XIII	406304	407584	regulation of cell growth, TOR signaling, establishment or maintenance of actin cytoskeleton polarity, fungal-type cell wall organization	TORC2 complex, plasma membrane, vacuolar membrane, membrane, vacuole, cytoplasm	molecular_function, protein binding
YBR168W	PEX32	Peroxisomal integral membrane protein, involved in negative regulation of peroxisome size; partially functionally redundant with Pex31p; genetic interactions suggest action at a step downstream of steps mediated by Pex28p and Pex29p [Source:SGD;Acc:S000000372]	1.01433	5.40458	4.11786e-18	1.55582e-17	1	27.7705	33.4823	29.083	58.7676	67.7222	57.1882	92	141	101	251	289	245	II	572371	573612		integral to membrane
YCR079W	PTC6	Mitochondrial type 2C protein phosphatase (PP2C) with similarity to mammalian PP1Ks; involved in mitophagy; null mutant is sensitive to rapamycin and has decreased phosphorylation of the Pda1 subunit of pyruvate dehydrogenase [Source:SGD;Acc:S000002133]	1.01373	6.62469	6.34682e-25	2.97722e-24	1	57.352	50.5796	54.9986	111.682	114.354	102.005	190	213	191	477	488	437	III	252845	254173			catalytic activity
YDR470C	UGO1	Outer membrane component of the mitochondrial fusion machinery; binds directly to Fzo1p and Mgm1p and thus links these two GTPases during mitochondrial fusion; involved in fusion of both the outer and inner membranes; facilitates dimerization of Fzo /.../ing fusion; import into the outer membrane is mediated by Tom70p and Mim1p; has similarity to carrier proteins but is not likely to function as …	1.01347	6.19629	4.15978e-28	2.13921e-27	1	43.4668	46.5428	46.3601	93.4193	97.0138	85.4321	144	196	161	399	414	366	IV	1399706	1401214	mitochondrial fusion	mitochondrion, integral to mitochondrial outer membrane, membrane, mitochondrial outer membrane, integral to membrane	molecular_function
YPR106W	ISR1	Predicted protein kinase, overexpression causes sensitivity to staurosporine, which is a potent inhibitor of protein kinase C [Source:SGD;Acc:S000006310]	1.01334	5.27225	1.29276e-13	4.07955e-13	1	35.3168	28.2581	32.2505	69.0694	71.2372	52.2863	117	119	112	295	304	224	XVI	740061	741392	protein phosphorylation		protein kinase activity, ATP binding, protein serine/threonine kinase activity, transferase activity, transferring phosphorus-containing groups
YOR022C		Protein with similarity to bovine phospholipase A1; the authentic, non-tagged protein is detected in highly purified mitochondria in high-throughput studies [Source:SGD;Acc:S000005548]	1.0127	5.86233	2.96087e-25	1.40074e-24	1	30.1853	31.3451	39.4493	67.4305	69.3625	66.525	100	132	137	288	296	285	XV	373710	375857	lipid catabolic process, biological_process	mitochondrion	hydrolase activity, metal ion binding, phospholipase activity
YAL046C	AIM1	Protein involved in mitochondrial function or organization; null mutant displays elevated frequency of mitochondrial genome loss [Source:SGD;Acc:S000000044]	1.01218	5.12122	8.19236e-16	2.8226e-15	1	23.8464	23.2714	25.3397	51.2753	48.0382	46.6842	79	98	88	219	205	200	I	57029	57385	biological_process	cellular_component	molecular_function
YPL116W	HOS3	Trichostatin A-insensitive homodimeric histone deacetylase (HDAC) with specificity in vitro for histones H3, H4, H2A, and H2B; similar to Hda1p, Rpd3p, Hos1p, and Hos2p; deletion results in increased histone acetylation at rDNA repeats [Source:SGD;Acc:S000006037]	1.00914	6.46193	2.14374e-23	9.58642e-23	1	55.8428	69.5767	73.7154	134.861	138.256	128.848	185	293	256	576	590	552	XVI	329606	331699
YDR104C	SPO71	Meiosis-specific protein of unknown function, required for spore wall formation during sporulation; dispensable for both nuclear divisions during meiosis [Source:SGD;Acc:S000002511]	1.00879	5.66193	7.884e-17	2.83233e-16	1	28.3742	29.6829	26.2035	50.5729	54.1309	65.3579	94	125	91	216	231	280	IV	661173	664910			protein binding
YJL084C	ALY2	Alpha arrestin that controls nutrient-mediated intracellular sorting of permease Gap1p; interacts with AP-1 subunit Apl4p; phosphorylated by Npr1p and also by cyclin-CDK complex Pcl7p-Pho85p; promotes endocytosis of plasma membrane proteins [Source:SGD;Acc:S000003620]	1.00868	6.72056	3.72191e-29	1.98003e-28	1	63.0872	73.851	64.501	136.266	143.88	126.981	209	311	224	582	614	544	X	274862	278002	regulation of intracellular transport, positive regulation of ubiquitin-dependent endocytosis, ubiquitin-dependent endocytosis	late endosome, early endosome, cytoplasm	ubiquitin protein ligase binding, protein binding, bridging
YPR115W	RGC1	Pleckstrin homology domain containing protein proposed to function as a glycerol channel activator; paralogous to Ask10p; green fluorescent protein (GFP)-fusion protein localizes to the cytoplasm [Source:SGD;Acc:S000006319]	1.00813	7.31045	4.5305e-30	2.48395e-29	1	80.2928	86.1991	75.4431	145.865	168.251	173.665	266	363	262	623	718	744	XVI	754877	758128			protein binding
YDL142C	CRD1	Cardiolipin synthase; produces cardiolipin, which is a phospholipid of the mitochondrial inner membrane that is required for normal mitochondrial membrane potential and function; also required for normal vacuolar ion homeostasis [Source:SGD;Acc:S000002301]	1.00778	5.9616	2.90919e-23	1.29676e-22	1	42.5612	33.0074	36.5698	80.3079	75.9238	67.6921	141	139	127	343	324	290	IV	201719	202570	mitochondrial membrane organization, lipid biosynthetic process, cellular ion homeostasis, phospholipid biosynthetic process	mitochondrial inner membrane, mitochondrion, integral to membrane, membrane	cardiolipin synthase activity, transferase activity, phosphotransferase activity, for other substituted phosphate groups
YHR105W	YPT35	Endosomal protein of unknown function that contains a phox (PX) homology domain and binds to both phosphatidylinositol-3-phosphate (PtdIns(3)P) and proteins involved in ER-Golgi or vesicular transport [Source:SGD;Acc:S000001147]	1.00506	3.77516	3.10897e-07	7.03922e-07	1	7.54632	9.26106	6.04697	16.1552	15.2316	15.1724	25	39	21	69	65	65	VIII	324766	325410	biological_process, cell communication	endosome, endosome membrane, membrane	phosphatidylinositol-3-phosphate binding, phosphatidylinositol binding, protein binding
YHR202W		Putative protein of unknown function; green fluorescent protein (GFP)-fusion protein localizes to the vacuole, while HA-tagged protein is found in the soluble fraction, suggesting cytoplasmic localization [Source:SGD;Acc:S000001245]	1.00409	5.4305	2.03685e-16	7.2055e-16	1	20.2241	25.8835	19.8686	47.7633	45.2262	40.8487	67	109	69	204	193	175	VIII	502388	504196	biological_process, nucleotide catabolic process	soluble fraction, vacuole, fungal-type vacuole	molecular_function, hydrolase activity
YER033C	ZRG8	Protein of unknown function; authentic, non-tagged protein is detected in highly purified mitochondria in high-throughput studies; GFP-fusion protein is localized to the cytoplasm; transcription induced under conditions of zinc deficiency [Source:SGD;Acc:S000000835]	1.00286	5.82096	1.51237e-22	6.61913e-22	1	33.2038	30.8702	28.7951	62.7478	63.5042	59.7558	110	130	100	268	271	256	V	218057	221287	fungal-type cell wall organization	cellular bud, mitochondrion, cellular bud neck, mating projection tip, cytoplasm, cellular bud tip	molecular_function
YML091C	RPM2	Protein subunit of mitochondrial RNase P, has roles in nuclear transcription, cytoplasmic and mitochondrial RNA processing, and mitochondrial translation; distributed to mitochondria, cytoplasmic processing bodies, and the nucleus [Source:SGD;Acc:S000004556]	1.00185	7.47998	2.47479e-29	1.3229e-28	1	74.5576	74.0885	72.5636	144.929	145.755	152.424	247	312	252	619	622	653	XIII	87123	90731
YHR168W	MTG2	Putative GTPase, member of the Obg family; peripheral protein of the mitochondrial inner membrane that associates with the large ribosomal subunit; required for mitochondrial translation, possibly via a role in ribosome assembly [Source:SGD;Acc:S000001211]	1.00125	4.44961	9.06758e-10	2.38566e-09	1	12.376	15.4351	12.9578	28.096	28.8229	25.4429	41	65	45	120	123	109	VIII	440377	441933	cytoplasmic translation, translation, GTP catabolic process	mitochondrial inner membrane, extrinsic to membrane, mitochondrion, intracellular, membrane	ribosome binding, GTPase activity, magnesium ion binding, nucleotide binding, GTP binding
YDR077W	SED1	Major stress-induced structural GPI-cell wall glycoprotein in stationary-phase cells, associates with translating ribosomes, possible role in mitochondrial genome maintenance; ORF contains two distinct variable minisatellites [Source:SGD;Acc:S000002484]	1.00115	12.8973	4.48994e-18	1.6941e-17	1	7083.28	6397.49	5981.03	13080.8	14057.2	11816.5	23466	26941	20771	55869	59988	50623	IV	600793	601809
YLL019C	KNS1	Nonessential putative protein kinase of unknown cellular role; member of the LAMMER family of protein kinases, which are serine/threonine kinases also capable of phosphorylating tyrosine residues [Source:SGD;Acc:S000003942]	1.00037	8.00392	1.29589e-27	6.56853e-27	1	123.76	104.009	95.8876	216.34	223.085	207.044	410	438	333	924	952	887	XII	105686	107899	protein phosphorylation, phosphorylation, protein autophosphorylation	cellular_component	protein serine/threonine kinase activity, ATP binding, protein tyrosine kinase activity, transferase activity, kinase activity, nucleotide binding, transferase activity, transferring phosphorus-containing groups, protein serine/threonine/tyrosine kinase activity, protein kinase activity
YMR148W	OSW5	Protein of unknown function that may play a role in spore wall assembly; predicted to contain an N-terminal transmembrane domain; osw5 null mutant spores exhibit increased spore wall permeability and sensitivity to beta-glucanase digestion [Source:SGD;Acc:S000004756]	1.00009	4.77681	4.73548e-14	1.52646e-13	1	25.0538	19.9469	19.2927	45.8902	44.9919	37.1139	83	84	67	196	192	159	XIII	560366	560812	biological_process, sporulation resulting in formation of a cellular spore	integral to membrane, membrane	molecular_function
YHR004C	NEM1	Probable catalytic subunit of Nem1p-Spo7p phosphatase holoenzyme; regulates nuclear growth by controlling phospholipid biosynthesis, required for normal nuclear envelope morphology and sporulation; homolog of the human protein Dullard [Source:SGD;Acc:S000001046]	0.998874	6.12441	6.47573e-29	3.4156e-28	1	40.4483	43.9307	50.6794	92.9511	83.8911	93.135	134	185	176	397	358	399	VIII	111754	113094	dephosphorylation, nuclear envelope organization, negative regulation of phospholipid biosynthetic process, ascospore formation	nucleus, endoplasmic reticulum, membrane, nuclear membrane, integral to membrane, endoplasmic reticulum membrane, mitochondrion, nuclear outer membrane-endoplasmic reticulum membrane network	phosphoprotein phosphatase activity, hydrolase activity, phosphatase activity, protein binding
YJL003W	COX16	Mitochondrial inner membrane protein, required for assembly of cytochrome c oxidase [Source:SGD;Acc:S000003540]	0.998378	4.17242	1.26706e-09	3.3132e-09	1	8.15003	9.97345	9.50238	17.56	19.4496	18.6737	27	42	33	75	83	80	X	432644	433000	mitochondrial respiratory chain complex IV assembly	mitochondrial inner membrane, mitochondrial membrane, mitochondrion, membrane, integral to membrane	molecular_function
YLR070C	XYL2	Xylitol dehydrogenase, converts xylitol to D-xylulose; expression induced by xylose, even though this pentose sugar is not well utilized by S. cerevisiae; null mutant has cell wall defect [Source:SGD;Acc:S000004060]	0.99832	4.93886	3.48133e-11	9.81985e-11	1	10.8667	15.1976	11.518	25.7547	27.6513	22.8753	36	64	40	110	118	98	XII	274141	275211	carbohydrate metabolic process, xylulose biosynthetic process, oxidation-reduction process, D-xylose metabolic process	cellular_component	D-xylulose reductase activity, nucleotide binding, metal ion binding, oxidoreductase activity, zinc ion binding
YER066W	RRT13	Putative protein of unknown function; non-essential gene identified in a screen for mutants with decreased levels of rDNA transcription [Source:SGD;Acc:S000000868]	0.99644	4.38853	2.70373e-09	6.96177e-09	1	11.7723	11.3982	13.2457	22.4768	26.7139	23.3421	39	48	46	96	114	100	V	290242	290799			protein binding
YGR019W	UGA1	Gamma-aminobutyrate (GABA) transaminase (4-aminobutyrate aminotransferase) involved in the 4-aminobutyrate and glutamate degradation pathways; required for normal oxidative stress tolerance and nitrogen utilization [Source:SGD;Acc:S000003251]	0.996312	8.19813	4.00599e-31	2.24513e-30	1	100.215	100.209	117.484	208.847	220.976	203.777	332	422	408	892	943	873	VII	525229	526644	gamma-aminobutyric acid catabolic process, gamma-aminobutyric acid metabolic process, nitrogen utilization	cytoplasm, intracellular	4-aminobutyrate transaminase activity, catalytic activity, transaminase activity, pyridoxal phosphate binding, transferase activity
YIL071W-A		Dubious open reading frame unlikely to encode a functional protein, based on available experimental and comparative sequence data [Source:SGD;Acc:S000028793]	0.993381	3.04083	0.000384541	0.000670562	1	5.1315	2.84956	2.87951	8.66295	6.79565	5.83553	17	12	10	37	29	25	IX	228550	229026
YGR143W	SKN1	Protein involved in sphingolipid biosynthesis; type II membrane protein with similarity to Kre6p [Source:SGD;Acc:S000003375]	0.992311	6.80522	4.9462e-20	1.99791e-19	1	71.841	59.1283	66.8046	127.603	150.442	114.143	238	249	232	545	642	489	VII	775193	777508
YLR281C		Putative protein of unknown function; green fluorescent protein (GFP)-fusion protein localizes to mitochondria; YLR281C is not an essential gene [Source:SGD;Acc:S000004271]	0.99228	2.7231	0.00702565	0.0106294	1	1.20741	2.84956	1.43975	3.51201	3.74932	4.20158	4	12	5	15	16	18	XII	704493	704960	translational termination, biological_process	mitochondrion	translation release factor activity, molecular_function
YMR302C	YME2	Integral inner mitochondrial membrane protein with a role in maintaining mitochondrial nucleoid structure and number; mutants exhibit an increased rate of mitochondrial DNA escape; shows some sequence similarity to exonucleases [Source:SGD;Acc:S000004917]	0.989858	7.93866	5.19656e-35	3.20686e-34	1	114.704	128.705	152.038	265.976	251.673	267.967	380	542	528	1136	1074	1148	XIII	870073	872625	mRNA processing, mitochondrial genome maintenance	mitochondrial inner membrane, integral to mitochondrial inner membrane, membrane, mitochondrion, integral to membrane	nucleotide binding, nucleic acid binding, RNA binding, molecular_function
YKL095W	YJU2	Essential protein required for pre-mRNA splicing; associates transiently with the spliceosomal NTC (nineteen complex) and acts after Prp2p to promote the first catalytic reaction of splicing [Source:SGD;Acc:S000001578]	0.989644	4.70112	2.6006e-11	7.35799e-11	1	15.9982	19.2345	18.4289	39.3345	35.8529	31.9787	53	81	64	168	153	137	XI	262277	263113	generation of catalytic spliceosome for first transesterification step	nucleus, U2-type catalytic step 1 spliceosome	first spliceosomal transesterification activity
YGL175C	SAE2	Endonuclease that processes hairpin DNA structures with the MRX complex; involved in meiotic and mitotic double-strand break repair; phosphorylated in response to DNA damage and required for normal resistance to DNA-damaging agents [Source:SGD;Acc:S000003143]	0.989522	3.40214	6.90945e-07	1.52524e-06	1	5.7352	8.78613	6.62287	15.687	11.4823	15.6392	19	37	23	67	49	67	VII	173285	174322
YKR089C	TGL4	Multifunctional triacylglycerol lipase, steryl ester hydrolase, and Ca2+-independent phospholipase A2; catalyzes acyl-CoA dependent acylation of LPA to PA; required with Tgl3p for timely bud formation; phosphorylated and activated by Cdc28p [Source:SGD;Acc:S000001797]	0.989293	7.44656	8.71591e-41	6.1903e-40	1	127.08	117.307	130.73	239.987	253.782	249.527	421	494	454	1025	1083	1069	XI	605633	608365	lipid metabolic process, metabolic process
YJL079C	PRY1	Protein of unknown function [Source:SGD;Acc:S000003615]	0.988063	6.80423	2.28596e-16	8.0611e-16	1	54.6354	39.1814	37.4336	75.391	99.1228	84.4984	181	165	130	322	423	362	X	289875	290774		extracellular region
YMR253C		Putative protein of unknown function; green fluorescent protein (GFP)-fusion protein localizes to the cytoplasm in a punctate pattern; YMR253C is not an essential gene [Source:SGD;Acc:S000004866]	0.98761	6.23276	1.86725e-21	7.88648e-21	1	49.202	49.3923	48.9517	95.0583	108.496	89.1668	163	208	170	406	463	382	XIII	775946	777190	biological_process	cytoplasm, membrane, integral to membrane	molecular_function
YBR003W	COQ1	Hexaprenyl pyrophosphate synthetase, catalyzes the first step in ubiquinone (coenzyme Q) biosynthesis [Source:SGD;Acc:S000000207]	0.987458	7.31771	8.995e-28	4.57493e-27	1	71.841	83.587	80.6263	162.489	159.581	147.289	238	352	280	694	681	631	II	242809	244230	isoprenoid biosynthetic process, ubiquinone biosynthetic process	mitochondrion, mitochondrial inner membrane, membrane	trans-hexaprenyltranstransferase activity, metal ion binding, transferase activity
YIL048W	NEO1	Putative aminophospholipid translocase (flippase) involved in endocytosis and vacuolar biogenesis; localizes to endosomes and the Golgi aparatus [Source:SGD;Acc:S000001310]	0.985749	8.10695	1.33097e-33	7.94009e-33	1	211.297	190.92	173.922	379.765	407.739	352.933	700	804	604	1622	1740	1512	IX	261437	264892	phospholipid transport, retrograde vesicle-mediated transport, Golgi to ER, endocytosis, vacuole organization, transport, protein transport, cation transport, metabolic process	integral to membrane, endosome, Golgi apparatus, Golgi membrane, COPI-coated vesicle, endosome membrane, membrane	nucleotide binding, hydrolase activity, ATPase activity, coupled to transmembrane movement of ions, phosphorylative mechanism, phospholipid-translocating ATPase activity, ATP binding, hydrolase activity, acting on acid anhydrides, catalyzing transmembrane movement of substances, metal ion binding, magnesium ion binding, catalytic activity
YDR508C	GNP1	High-affinity glutamine permease, also transports Leu, Ser, Thr, Cys, Met and Asn; expression is fully dependent on Grr1p and modulated by the Ssy1p-Ptr3p-Ssy5p (SPS) sensor of extracellular amino acids [Source:SGD;Acc:S000002916]	0.985663	9.05826	6.93327e-26	3.33686e-25	1	784.817	735.423	601.529	1378.58	1508.17	1315.09	2600	3097	2089	5888	6436	5634	IV	1466453	1468444	amino acid transport, transmembrane transport, amino acid transmembrane transport, transport	integral to membrane, plasma membrane, mitochondrion, mitochondrial membrane, membrane	amino acid transmembrane transporter activity, L-proline transmembrane transporter activity
YAL034C	FUN19	Non-essential protein of unknown function; expression induced in response to heat stress [Source:SGD;Acc:S000002134]	0.985338	7.59236	5.14381e-21	2.14319e-20	1	43.4668	54.854	48.6637	93.6535	97.9511	101.071	144	231	169	400	418	433	I	80710	81951	biological_process	cellular_component	molecular_function, protein binding
YDR529C	QCR7	Subunit 7 of the ubiquinol cytochrome-c reductase complex, which is a component of the mitochondrial inner membrane electron transport chain; oriented facing the mitochondrial matrix; N-terminus appears to play a role in complex assembly [Source:SGD;Acc:S000002937]	0.984606	7.81995	1.97104e-31	1.11252e-30	1	76.0669	89.761	90.9925	172.557	161.221	175.766	252	378	316	737	688	753	IV	1496165	1496548	electron transport chain, mitochondrial electron transport, ubiquinol to cytochrome c, aerobic respiration, mitochondrial respiratory chain complex III assembly, transport	membrane, mitochondrial inner membrane, mitochondrion, mitochondrial respiratory chain complex III, respiratory chain, integral to membrane	ubiquinol-cytochrome-c reductase activity
YER096W	SHC1	Sporulation-specific activator of Chs3p (chitin synthase III), required for the synthesis of the chitosan layer of ascospores; has similarity to Skt5p, which activates Chs3p during vegetative growth; transcriptionally induced at alkaline pH [Source:SGD;Acc:S000000898]	0.984011	3.96404	4.07346e-06	8.47659e-06	1	8.15003	4.98672	6.33492	11.7067	14.763	11.4376	27	21	22	50	63	49	V	351698	353236
YJR091C	JSN1	Member of the Puf family of RNA-binding proteins, interacts with mRNAs encoding membrane-associated proteins; involved in localizing the Arp2/3 complex to mitochondria; overexpression causes increased sensitivity to benomyl [Source:SGD;Acc:S000003851]	0.98333	8.33131	1.12107e-30	6.22642e-30	1	252.953	211.105	210.78	444.62	481.554	406.386	838	889	732	1899	2055	1741	X	595061	598336	nuclear-transcribed mRNA catabolic process, deadenylation-dependent decay, establishment of mitochondrion localization, cellular protein complex localization	external side of mitochondrial outer membrane	mRNA binding, binding, RNA binding, nucleic acid binding, nucleotide binding
YGR223C	HSV2	Phosphatidylinositol 3,5-bisphosphate-binding protein, plays a role in micronucleophagy; predicted to fold as a seven-bladed beta-propeller; displays punctate cytoplasmic localization [Source:SGD;Acc:S000003455]	0.983068	6.73697	3.33641e-34	2.03184e-33	1	56.7483	51.5295	57.3022	111.448	103.106	111.575	188	217	199	476	440	478	VII	940869	942215			protein binding
YIL056W	VHR1	Transcriptional activator, required for the vitamin H-responsive element (VHRE) mediated induction of VHT1 (Vitamin H transporter) and BIO5 (biotin biosynthesis intermediate transporter) in response to low biotin concentrations [Source:SGD;Acc:S000001318]	0.982309	7.45302	4.71318e-27	2.33306e-26	1	198.921	167.411	165.86	344.177	380.088	325.856	659	705	576	1470	1622	1396	IX	249991	251913	regulation of transcription, DNA-dependent, transcription, DNA-templated, positive regulation of transcription from RNA polymerase II promoter	cytoplasm, nucleus	DNA binding, RNA polymerase II regulatory region sequence-specific DNA binding
YHR001W	OSH7	Member of an oxysterol-binding protein family with seven members in S. cerevisiae; family members have overlapping, redundant functions in sterol metabolism and collectively perform a function essential for viability [Source:SGD;Acc:S000001043]	0.981809	6.63581	1.59418e-27	8.0565e-27	1	57.9557	73.1386	73.7154	142.587	128.414	135.151	192	308	256	609	548	579	VIII	106055	107368	sterol transport, endocytosis, transport, lipid transport, exocytosis, maintenance of cell polarity, sterol metabolic process, late endosome to vacuole transport	cortical endoplasmic reticulum, cytoplasm, soluble fraction, integral to membrane	oxysterol binding, lipid binding
YER162C	RAD4	Protein that recognizes and binds damaged DNA (with Rad23p) during nucleotide excision repair; subunit of Nuclear Excision Repair Factor 2 (NEF2); also involved, with Rad23p, in turnover of ubiquitylated proteins [Source:SGD;Acc:S000000964]	0.980956	5.62994	3.60153e-16	1.25804e-15	1	23.8464	25.646	23.612	41.6758	50.6159	52.5197	79	108	82	178	216	225	V	500630	502894	nucleotide-excision repair	nucleus	damaged DNA binding, DNA binding
YHR194W	MDM31	Mitochondrial inner membrane protein with similarity to Mdm32p, required for normal mitochondrial morphology and inheritance; interacts genetically with MMM1, MDM10, MDM12, and MDM34 [Source:SGD;Acc:S000001237]	0.980939	5.8222	7.2988e-20	2.92901e-19	1	34.7131	37.2817	40.0252	74.6886	78.7358	67.9255	115	157	139	319	336	291	VIII	488657	490396	mitochondrion inheritance, mitochondrion organization, cellular ion homeostasis	mitochondrial inner membrane, membrane, mitochondrion, nucleus, integral to membrane	molecular_function
YCL008C	STP22	Component of the ESCRT-I complex, which is involved in ubiquitin-dependent sorting of proteins into the endosome; homologous to the mouse and human Tsg101 tumor susceptibility gene; mutants exhibit a Class E Vps phenotype [Source:SGD;Acc:S000000514]	0.979236	6.36014	1.7363e-23	7.80212e-23	1	61.2761	55.5664	60.7576	112.15	131.929	105.273	203	234	211	479	563	451	III	105696	106853	cellular protein modification process, protein transport		acid-amino acid ligase activity
YMR002W	MIC17	Mitochondrial intermembrane space protein, required for normal oxygen consumption; contains twin cysteine-x9-cysteine motifs [Source:SGD;Acc:S000004604]	0.978975	7.81988	2.3456e-27	1.17683e-26	1	140.06	156.251	144.839	286.814	293.619	290.376	464	658	503	1225	1253	1244	XIII	272193	272663	aerobic respiration	mitochondrial intermembrane space, mitochondrion, nucleus, cytoplasm	molecular_function
YDR003W	RCR2	Vacuolar protein that presumably functions within the endosomal-vacuolar trafficking pathway, affecting events that determine whether plasma membrane proteins are degraded or routed to the plasma membrane; similar to Rcr1p [Source:SGD;Acc:S000002410]	0.977628	6.36633	2.08119e-19	8.22115e-19	1	57.6539	52.7168	64.501	112.618	121.619	109.241	191	222	224	481	519	468	IV	454122	454754
YGL057C	GEP7	Protein of unknown function; null mutant exhibits a respiratory growth defect and synthetic interactions with prohibitin (phb1) and gem1; authentic, non-tagged protein is detected in highly purified mitochondria in high-throughput studies [Source:SGD;Acc:S000003025]	0.976897	5.50625	1.32433e-14	4.36779e-14	1	22.3371	30.8702	22.1722	54.5531	49.9129	45.7505	74	130	77	233	213	196	VII	394966	395829	biological_process	membrane, mitochondrion, integral to membrane, mitochondrial membrane	molecular_function
YLR352W		Putative protein of unknown function with similarity to F-box proteins; interacts with Skp1p and Cdc53p; YLR352W is not an essential gene [Source:SGD;Acc:S000004344]	0.976802	6.65143	4.16621e-31	2.33022e-30	1	63.0872	58.6534	57.0143	112.852	127.477	111.108	209	247	198	482	544	476	XII	831116	833539	biological_process	SCF ubiquitin ligase complex	molecular_function
YPR030W	CSR2	Nuclear protein proposed to regulate utilization of nonfermentable carbon sources and endocytosis of plasma membrane proteins; overproduction suppresses chs5 spa2 lethality at high temp; ubiquitinated by Rsp5p, deubiquitinated by Ubp2p [Source:SGD;Acc:S000006234]	0.976397	8.50932	1.97322e-17	7.27224e-17	1	32.902	28.733	28.5071	58.5334	64.2072	54.1537	109	121	99	250	274	232	XVI	627880	631245	ubiquitin-dependent endocytosis, fungal-type cell wall organization, regulation of transcription, DNA-dependent, regulation of transcription from RNA polymerase II promoter, transcription, DNA-templated	nucleus, cytoplasm	ubiquitin protein ligase binding
YBR006W	UGA2	Succinate semialdehyde dehydrogenase involved in the utilization of gamma-aminobutyrate (GABA) as a nitrogen source; part of the 4-aminobutyrate and glutamate degradation pathways; localized to the cytoplasm [Source:SGD;Acc:S000000210]	0.975257	7.36834	7.58389e-24	3.44125e-23	1	82.104	71.9513	79.7624	157.572	157.472	143.554	272	303	277	673	672	615	II	247010	248503	gamma-aminobutyric acid catabolic process, cellular response to oxidative stress, glutamate decarboxylation to succinate, metabolic process, oxidation-reduction process	cytoplasm	succinate-semialdehyde dehydrogenase [NAD(P)+] activity, oxidoreductase activity, oxidoreductase activity, acting on the aldehyde or oxo group of donors, NAD or NADP as acceptor
YIL042C	PKP1	Mitochondrial protein kinase involved in negative regulation of pyruvate dehydrogenase complex activity by phosphorylating the ser-133 residue of the Pda1p subunit; acts in concert with kinase Pkp2p and phosphatases Ptc5p and Ptc6p [Source:SGD;Acc:S000001304]	0.974872	6.49923	3.632e-14	1.1769e-13	1	23.2427	24.6962	22.1722	43.0806	55.3025	39.915	77	104	77	184	236	171	IX	275108	276292	signal transduction, peptidyl-histidine phosphorylation		ATP binding, phosphorelay sensor kinase activity, protein histidine kinase activity
YPR191W	QCR2	Subunit 2 of the ubiquinol cytochrome-c reductase complex, which is a component of the mitochondrial inner membrane electron transport chain; phosphorylated; transcription is regulated by Hap1p, Hap2p/Hap3p, and heme [Source:SGD;Acc:S000006395]	0.973617	9.0767	3.64772e-38	2.42919e-37	1	199.525	201.369	232.664	414.885	415.472	413.155	661	848	808	1772	1773	1770	XVI	919381	920487	proteolysis, electron transport chain, transport, mitochondrial electron transport, ubiquinol to cytochrome c, aerobic respiration	integral to membrane, mitochondrion, respiratory chain, mitochondrial inner membrane, membrane, mitochondrial crista, mitochondrial respiratory chain complex III	zinc ion binding, metal ion binding, ubiquinol-cytochrome-c reductase activity, metalloendopeptidase activity, catalytic activity
YLR446W		Putative protein of unknown function with similarity to hexokinases; transcript is upregulated during sporulation and the unfolded protein response; YLR446W is not an essential gene [Source:SGD;Acc:S000004438]	0.973489	6.34274	3.85278e-22	1.66265e-21	1	67.615	54.854	61.9094	123.857	115.995	120.679	224	231	215	529	495	517	XII	1025214	1026515	phosphorylation, glycolysis, carbohydrate metabolic process, biological_process	cellular_component	transferase activity, kinase activity, nucleotide binding, hexokinase activity, molecular_function, ATP binding, phosphotransferase activity, alcohol group as acceptor
YLR225C		Putative protein of unknown function; green fluorescent protein (GFP)-fusion protein localizes to the cytoplasm; YLR225C is not an essential gene [Source:SGD;Acc:S000004215]	0.973145	6.83296	3.55244e-33	2.09228e-32	1	67.615	65.7773	73.7154	139.778	128.883	137.252	224	277	256	597	550	588	XII	587695	588918	response to oxidative stress, biological_process	cytoplasm	molecular_function
YIL107C	PFK26	6-phosphofructo-2-kinase, inhibited by phosphoenolpyruvate and sn-glycerol 3-phosphate; has negligible fructose-2,6-bisphosphatase activity; transcriptional regulation involves protein kinase A [Source:SGD;Acc:S000001369]	0.971415	6.80073	7.85951e-26	3.77284e-25	1	44.0705	38.2315	36.2818	78.6689	74.2835	78.8963	146	161	126	336	317	338	IX	163278	165761	fructose metabolic process, fructose 2,6-bisphosphate metabolic process		6-phosphofructo-2-kinase activity, ATP binding, fructose-2,6-bisphosphate 2-phosphatase activity
YDL216C	RRI1	Catalytic subunit of the COP9 signalosome (CSN) complex that acts as an isopeptidase in cleaving the ubiquitin-like protein Nedd8 from SCF ubiquitin ligases; metalloendopeptidase involved in the adaptation to pheromone signaling [Source:SGD;Acc:S000002375]	0.971101	4.54871	8.3642e-10	2.20583e-09	1	13.8852	11.6357	14.1096	24.3499	25.3079	27.5437	46	49	49	104	108	118	IV	68997	70319			protein binding
YLR152C		Putative protein of unknown function; YLR152C is not an essential gene [Source:SGD;Acc:S000004142]	0.971061	8.16871	9.87501e-19	3.80874e-18	1	195.902	156.251	151.174	324.275	347.75	313.484	649	658	525	1385	1484	1343	XII	442958	444688	transmembrane transport, biological_process, transport	integral to membrane, membrane	molecular_function
YFR008W	FAR7	Protein involved in recovery from cell cycle arrest in response to pheromone, in a Far1p-independent pathway; interacts with Far3p, Far8p, Far9p, Far10p, and Far11p [Source:SGD;Acc:S000001904]	0.970004	4.30006	3.6673e-09	9.3733e-09	1	7.84817	10.2109	16.1253	25.5206	21.3243	20.0742	26	43	56	109	91	86	VI	160535	161200	cell cycle, re-entry into mitotic cell cycle after pheromone arrest	cellular_component	molecular_function
YLR213C	CRR1	Putative glycoside hydrolase of the spore wall envelope; required for normal spore wall assembly, possibly for cross-linking between the glucan and chitosan layers; expressed during sporulation [Source:SGD;Acc:S000004203]	0.969444	4.67691	8.18035e-07	1.79226e-06	1	8.45188	8.07374	10.9421	17.0918	21.3243	15.1724	28	34	38	73	91	65	XII	566654	567922	ascospore wall assembly, metabolic process, sporulation resulting in formation of a cellular spore, carbohydrate metabolic process	ascospore wall, spore wall	hydrolase activity, acting on carbon-nitrogen (but not peptide) bonds, hydrolase activity, acting on glycosyl bonds, hydrolase activity, hydrolyzing O-glycosyl compounds, hydrolase activity
YNL125C	ESBP6	Protein with similarity to monocarboxylate permeases, appears not to be involved in transport of monocarboxylates such as lactate, pyruvate or acetate across the plasma membrane [Source:SGD;Acc:S000005069]	0.966333	7.01873	1.18509e-23	5.34251e-23	1	74.8595	80.025	60.7576	144.929	139.662	138.185	248	337	211	619	596	592	XIV	390146	392167	transport, transmembrane transport	integral to membrane, mitochondrion, membrane, endoplasmic reticulum, endoplasmic reticulum membrane	transporter activity, symporter activity
YJL153C	INO1	Inositol-3-phosphate synthase, involved in synthesis of inositol phosphates and inositol-containing phospholipids; transcription is coregulated with other phospholipid biosynthetic genes by Ino2p and Ino4p, which bind the UASINO DNA element [Source:SGD;Acc:S000003689]	0.963065	6.6363	9.93909e-10	2.61248e-09	1	26.8649	20.4218	15.5493	34.8859	50.6159	36.6471	89	86	54	149	216	157	X	134332	135933	inositol biosynthetic process, phospholipid biosynthetic process		inositol-3-phosphate synthase activity
YER076C		Putative protein of unknown function; the authentic, non-tagged protein is detected in highly purified mitochondria in high-throughput studies; analysis of HA-tagged protein suggests a membrane localization [Source:SGD;Acc:S000000878]	0.960291	4.35843	7.27661e-12	2.12371e-11	1	15.9982	15.1976	14.1096	30.4374	28.8229	28.9442	53	64	49	130	123	124	V	312590	313498	biological_process	mitochondrion, membrane fraction	molecular_function
YKR076W	ECM4	Omega class glutathione transferase; not essential; similar to Ygr154cp; green fluorescent protein (GFP)-fusion protein localizes to the cytoplasm [Source:SGD;Acc:S000001784]	0.959485	5.41903	7.92543e-07	1.73983e-06	1	8.45188	8.07374	5.47107	15.4528	11.248	16.3395	28	34	19	66	48	70	XI	582283	583395	fungal-type cell wall organization, glutathione metabolic process	cytoplasm	transferase activity, glutathione transferase activity
YDR511W	ACN9	Protein of the mitochondrial intermembrane space, required for acetate utilization and gluconeogenesis; has orthologs in higher eukaryotes [Source:SGD;Acc:S000002919]	0.958839	5.23015	9.11344e-11	2.51571e-10	1	17.2056	22.3215	23.324	43.0806	33.7439	45.9839	57	94	81	184	144	197	IV	1470017	1470418	carbon utilization, gluconeogenesis, regulation of gluconeogenesis	mitochondrial intermembrane space, mitochondrion	molecular_function
YPL047W	SGF11	Integral subunit of SAGA histone acetyltransferase complex, regulates transcription of a subset of SAGA-regulated genes, required for the Ubp8p association with SAGA and for H2B deubiquitylation [Source:SGD;Acc:S000005968]	0.958648	3.81225	6.17224e-11	1.71833e-10	1	15.6963	16.6224	15.5493	27.3936	33.5096	32.4455	52	70	54	117	143	139	XVI	465962	466261
YOR138C	RUP1	Protein involved in regulation of Rsp5p, which is an essential HECT ubiquitin ligase; has a WW domain consensus motif of PPPSY (residues 131-135) that mediates binding of Rsp5p to Ubp2p; contains an UBA domain [Source:SGD;Acc:S000005664]	0.958272	8.2483	1.01855e-34	6.25083e-34	1	81.8021	88.0988	88.113	167.171	170.126	164.795	271	371	306	714	726	706	XV	584309	586324			protein binding
YDL194W	SNF3	Plasma membrane low glucose sensor that regulates glucose transport; contains 12 predicted transmembrane segments and a long C-terminal tail required for induction of hexose transporters; also senses fructose and mannose; similar to Rgt2p [Source:SGD;Acc:S000002353]	0.958057	6.65684	1.74357e-19	6.91206e-19	1	31.9964	49.3923	37.1457	79.6055	86.0001	67.6921	106	208	129	340	367	290	IV	111580	114234	transmembrane transport, transport	membrane, integral to membrane	substrate-specific transmembrane transporter activity, transmembrane transporter activity, transporter activity
YHR116W	COX23	Mitochondrial intermembrane space protein that functions in mitochondrial copper homeostasis, essential for functional cytochrome oxidase expression; homologous to Cox17p; contains twin cysteine-x9-cysteine motifs [Source:SGD;Acc:S000001158]	0.958023	4.15441	2.58772e-06	5.50026e-06	1	8.15003	9.73598	10.6542	22.2427	16.872	16.5729	27	41	37	95	72	71	VIII	341665	342120	mitochondrial respiratory chain complex assembly	cytoplasm, mitochondrion, mitochondrial intermembrane space	molecular_function
YGL219C	MDM34	Mitochondrial component of the ERMES complex that links the ER to mitochondria and may promote inter-organellar calcium and phospholipid exchange as well as coordinating mitochondrial DNA replication and growth [Source:SGD;Acc:S000003187]	0.956432	6.57316	7.49557e-27	3.68737e-26	1	48.5983	40.8436	52.1191	88.7367	91.3898	92.6682	161	172	181	379	390	397	VII	82878	84257	mitochondrion organization, phospholipid transport	cytoplasm, mitochondrial outer membrane, mitochondrion, ERMES complex, integral to membrane, membrane	molecular_function
YBR018C	GAL7	Galactose-1-phosphate uridyl transferase, synthesizes glucose-1-phosphate and UDP-galactose from UDP-D-glucose and alpha-D-galactose-1-phosphate in the second step of galactose catabolism [Source:SGD;Acc:S000000222]	0.955221	12.297	9.61202e-05	0.00017801	1	10.5648	8.31121	6.62287	16.6235	18.5123	14.2387	35	35	23	71	79	61	II	274427	275527	carbohydrate metabolic process, galactose catabolic process via UDP-galactose, galactose metabolic process	cytoplasm	transferase activity, metal ion binding, UDP-glucose:hexose-1-phosphate uridylyltransferase activity, zinc ion binding, catalytic activity, nucleotidyltransferase activity
YOR142W	LSC1	Alpha subunit of succinyl-CoA ligase, which is a mitochondrial enzyme of the TCA cycle that catalyzes the nucleotide-dependent conversion of succinyl-CoA to succinate; phosphorylated [Source:SGD;Acc:S000005668]	0.954834	9.02071	1.27391e-30	7.06824e-30	1	234.841	216.566	207.325	438.298	440.546	397.516	778	912	720	1872	1880	1703	XV	593057	594046	succinyl-CoA metabolic process, tricarboxylic acid cycle, metabolic process	mitochondrion, mitochondrial nucleoid	succinate-CoA ligase (ADP-forming) activity, ATP citrate synthase activity, nucleotide binding, catalytic activity, binding, GTP binding, ligase activity, ATP binding
YKL141W	SDH3	Cytochrome b subunit of succinate dehydrogenase (Sdh1p, Sdh2p, Sdh3p, Sdh4p), which couples the oxidation of succinate to the transfer of electrons to ubiquinone as part of the TCA cycle and the mitochondrial respiratory chain [Source:SGD;Acc:S000001624]	0.95439	8.75176	2.13736e-22	9.31781e-22	1	128.891	128.942	133.897	270.893	261.281	226.885	427	543	465	1157	1115	972	XI	179667	180263	tricarboxylic acid cycle	succinate dehydrogenase complex, membrane	oxidoreductase activity, acting on the CH-CH group of donors, succinate dehydrogenase activity, electron carrier activity
YHR043C	DOG2	2-deoxyglucose-6-phosphate phosphatase, member of a family of low molecular weight phosphatases, similar to Dog1p, induced by oxidative and osmotic stress, confers 2-deoxyglucose resistance when overexpressed [Source:SGD;Acc:S000001085]	0.954293	7.12362	9.50522e-19	3.66866e-18	1	42.8631	42.9808	48.6637	90.8439	85.2971	84.265	142	181	169	388	364	361	VIII	192805	193545	ER-associated ubiquitin-dependent protein catabolic process, glucose metabolic process, metabolic process	nucleus, cytoplasm	2-deoxyglucose-6-phosphatase activity, hydrolase activity, catalytic activity
YGL087C	MMS2	Ubiquitin-conjugating enzyme variant involved in error-free postreplication repair; forms a heteromeric complex with Ubc13p, an active ubiquitin-conjugating enzyme; cooperates with chromatin-associated RING finger proteins, Rad18p and Rad5p [Source:SGD;Acc:S000003055]	0.95397	5.50636	3.13463e-11	8.85092e-11	1	24.1482	17.3348	31.6746	52.4459	42.1799	45.5171	80	73	110	224	180	195	VII	346406	346904	postreplication repair, protein polyubiquitination, free ubiquitin chain polymerization, cellular response to DNA damage stimulus	ubiquitin conjugating enzyme complex, nucleus, cytoplasm	ubiquitin-protein ligase activity, acid-amino acid ligase activity, ligase activity
YBR012C		Dubious open reading frame, unlikely to encode a functional protein; expression induced by iron-regulated transcriptional activator Aft2p [Source:SGD;Acc:S000000216]	0.952882	3.88038	3.59459e-07	8.10241e-07	1	7.54632	6.88643	8.63853	15.687	15.7003	13.0716	25	29	30	67	67	56	II	259147	259566
YBR229C	ROT2	Glucosidase II catalytic subunit required for normal cell wall synthesis; mutations in rot2 suppress tor2 mutations, and are synthetically lethal with rot1 mutations [Source:SGD;Acc:S000000433]	0.951828	7.18449	3.25436e-23	1.4483e-22	1	123.458	125.38	116.332	219.617	250.97	236.222	409	528	404	938	1071	1012	II	676357	679221	carbohydrate metabolic process		hydrolase activity, hydrolyzing O-glycosyl compounds, catalytic activity, carbohydrate binding
YBR047W	FMP23	Putative protein of unknown function; proposed to be involved in iron or copper homeostasis; the authentic, non-tagged protein is detected in highly purified mitochondria in high-throughput studies [Source:SGD;Acc:S000000251]	0.951678	3.49567	0.00042606	0.000739481	1	4.82965	4.03687	4.60721	4.91681	8.20165	12.8382	16	17	16	21	35	55	II	331833	332360	biological_process	mitochondrion	molecular_function
YBR149W	ARA1	NADP+ dependent arabinose dehydrogenase, involved in carbohydrate metabolism; purified as homodimer; naturally occurs with a N-terminus degradation product [Source:SGD;Acc:S000000353]	0.951572	8.8809	1.45964e-34	8.91844e-34	1	265.027	258.122	271.538	515.094	513.892	507.457	878	1087	943	2200	2193	2174	II	539987	541021	cellular carbohydrate metabolic process, oxidation-reduction process	cytoplasm, cytosol	alditol:NADP+ 1-oxidoreductase activity, oxidoreductase activity, D-arabinose 1-dehydrogenase [NAD(P)+] activity
YLR219W	MSC3	Protein of unknown function, green fluorescent protein (GFP)-fusion protein localizes to the cell periphery; msc3 mutants are defective in directing meiotic recombination events to homologous chromatids; potential Cdc28p substrate [Source:SGD;Acc:S000004209]	0.950036	7.09597	2.5945e-32	1.49635e-31	1	77.5762	69.5767	61.3335	128.305	133.804	140.286	257	293	213	548	571	601	XII	574151	576337	DNA recombination, meiosis, reciprocal meiotic recombination	cellular_component, plasma membrane, membrane	molecular_function
YBR241C		Putative transporter, member of the sugar porter family; green fluorescent protein (GFP)-fusion protein localizes to the vacuolar membrane; YBR241C is not an essential gene [Source:SGD;Acc:S000000445]	0.948933	6.80252	1.70368e-14	5.59897e-14	1	49.8057	43.6932	39.7372	86.8636	97.9511	72.1271	165	184	138	371	418	309	II	702589	704055	transport, transmembrane transport	vacuole, fungal-type vacuole membrane, vacuolar membrane, integral to membrane, membrane	substrate-specific transmembrane transporter activity, transporter activity, transmembrane transporter activity
YMR297W	PRC1	Vacuolar carboxypeptidase Y (proteinase C; CPY), broad-specificity C-terminal exopeptidase involved in non-specific protein degradation in the vacuole; member of the serine carboxypeptidase family [Source:SGD;Acc:S000004912]	0.948504	10.8615	8.91784e-23	3.9247e-22	1	1015.13	875.764	874.507	1887.35	1838.81	1609.67	3363	3688	3037	8061	7847	6896	XIII	861922	863520	proteolysis	vacuole	serine-type carboxypeptidase activity
YOL096C	COQ3	O-methyltransferase, catalyzes two different O-methylation steps in ubiquinone (Coenzyme Q) biosynthesis; component of a mitochondrial ubiquinone-synthesizing complex; phosphoprotein [Source:SGD;Acc:S000005456]	0.946715	5.61726	3.49246e-18	1.32403e-17	1	26.2612	25.1711	34.8421	58.2993	57.4115	49.7187	87	106	121	249	245	213	XV	138107	139045	ubiquinone biosynthetic process, methylation, metabolic process	mitochondrion, mitochondrial inner membrane, extrinsic to membrane, membrane	3-demethylubiquinone-9 3-O-methyltransferase activity, 2-polyprenyl-6-methoxy-1,4-benzoquinone methyltransferase activity, methyltransferase activity, hexaprenyldihydroxybenzoate methyltransferase activity, transferase activity
YAL043C	PTA1	Subunit of holo-CPF, a multiprotein complex and functional homolog of mammalian CPSF, required for the cleavage and polyadenylation of mRNA and snoRNA 3' ends; involved in pre-tRNA processing; binds to the phosphorylated CTD of RNAPII [Source:SGD;Acc:S000000041]	0.946144	7.36308	2.29227e-29	1.22889e-28	1	112.591	115.407	139.656	233.197	257.297	217.315	373	486	485	996	1098	931	I	58695	61052
YMR035W	IMP2	Catalytic subunit of the mitochondrial inner membrane peptidase complex, required for maturation of mitochondrial proteins of the intermembrane space; complex contains Imp1p and Imp2p (both catalytic subunits), and Som1p [Source:SGD;Acc:S000004638]	0.945593	4.62398	5.8233e-09	1.46945e-08	1	11.4704	14.9602	12.3819	30.6715	25.3079	19.6074	38	63	43	131	108	84	XIII	341142	341675	proteolysis	membrane, integral to membrane	serine-type peptidase activity
YLL013C	PUF3	Protein of the mitochondrial outer surface, links the Arp2/3 complex with the mitochore during anterograde mitochondrial movement; also binds to and promotes degradation of mRNAs for select nuclear-encoded mitochondrial proteins [Source:SGD;Acc:S000003936]	0.945557	5.08161	5.04394e-06	1.0391e-05	1	26.2612	22.7965	19.5807	33.0128	43.3516	55.7876	87	96	68	141	185	239	XII	122075	124714			RNA binding, binding
YPR061C	JID1	Probable Hsp40p co-chaperone, has a DnaJ-like domain and appears to be involved in ER-associated degradation of misfolded proteins containing a tightly folded cytoplasmic domain; inhibits replication of Brome mosaic virus in S. cerevisiae [Source:SGD;Acc:S000006265]	0.943627	4.74396	1.22516e-10	3.36358e-10	1	18.1112	10.4484	19.0048	28.5643	30.2289	30.8116	60	44	66	122	129	132	XVI	675977	676882	biological_process, protein folding	mitochondrion, membrane, mitochondrial membrane, integral to membrane	molecular_function, unfolded protein binding, heat shock protein binding
YML129C	COX14	Mitochondrial membrane protein, involved in translational regulation of Cox1p and assembly of cytochrome c oxidase (complex IV); associates with complex IV assembly intermediates and complex III/complex IV supercomplexes [Source:SGD;Acc:S000004598]	0.941509	2.81721	0.00321088	0.00505763	1	2.41482	3.08702	3.16746	5.61921	6.56132	4.66842	8	13	11	24	28	20	XIII	14541	14753	negative regulation of mitochondrial translation	mitochondrial envelope, integral to membrane, mitochondrion, mitochondrial membrane, mitochondrial inner membrane, mitochondrial matrix, extrinsic to membrane, membrane	molecular_function
YNL116W	DMA2	Protein involved in ubiquitination; plays a role in regulating spindle position and orientation; functionally redundant with Dma1p; orthologous to human RNF8 protein, also has sequence similarity to human Chfr [Source:SGD;Acc:S000005060]	0.941142	6.181	5.30067e-21	2.20689e-20	1	40.4483	42.7433	35.13	74.2204	83.8911	70.0263	134	180	122	317	358	300	XIV	408341	409909	cell cycle, mitosis, cell division, septin ring assembly, mitotic spindle assembly checkpoint, establishment of mitotic spindle orientation, protein autoubiquitination	cytoplasm	ligase activity, ubiquitin-protein ligase activity, zinc ion binding, metal ion binding, protein binding
YPL185W		Dubious open reading frame unlikely to encode a protein, based on available experimental and comparative sequence data; partially overlaps the verified gene UIP4/YPL186C [Source:SGD;Acc:S000006106]	0.94097	2.8365	0.0959027	0.122785	0	1.20741	0.949852	0.863853	2.34134	1.17166	2.33421	4	4	3	10	5	10	XVI	195253	195648
YMR281W	GPI12	ER membrane protein involved in the second step of glycosylphosphatidylinositol (GPI) anchor assembly, the de-N-acetylation of the N-acetylglucosaminylphosphatidylinositol intermediate; functional homolog of human PIG-Lp [Source:SGD;Acc:S000004894]	0.939044	5.8637	1.86939e-25	8.88919e-25	1	41.9575	44.6431	50.6794	89.4391	91.6241	82.1642	139	188	176	382	391	352	XIII	832339	833253	GPI anchor biosynthetic process	integral to membrane, endoplasmic reticulum, membrane, endoplasmic reticulum membrane	N-acetylglucosaminylphosphatidylinositol deacetylase activity, hydrolase activity
YER080W	AIM9	Putative protein of unknown function; the authentic, non-tagged protein is detected in highly purified mitochondria in high-throughput studies; null mutant displays elevated frequency of mitochondrial genome loss [Source:SGD;Acc:S000000882]	0.938955	7.13182	7.99511e-28	4.07758e-27	1	72.1428	75.9882	77.1708	156.401	133.804	142.153	239	320	268	668	571	609	V	319963	321846	biological_process	mitochondrion	molecular_function, transferase activity, transferring phosphorus-containing groups
YDR530C	APA2	Diadenosine 5',5''-P1,P4-tetraphosphate phosphorylase II (AP4A phosphorylase), involved in catabolism of bis(5'-nucleosidyl) tetraphosphates; has similarity to Apa1p [Source:SGD;Acc:S000002938]	0.938951	5.86453	1.35804e-22	5.95309e-22	1	34.1094	41.7935	43.7685	84.054	76.3925	70.0263	113	176	152	359	326	300	IV	1496791	1497768	metabolic process, nucleotide metabolic process	cytoplasm, nucleus	ATP binding, ATP adenylyltransferase activity, catalytic activity, hydrolase activity, nucleotidyltransferase activity, transferase activity, bis(5'-nucleosyl)-tetraphosphatase (asymmetrical) activity, bis(5'-nucleosyl)-tetraphosphatase activity, nucleotide binding
YBR225W		Putative protein of unknown function; non-essential gene identified in a screen for mutants affected in mannosylphophorylation of cell wall components [Source:SGD;Acc:S000000429]	0.938209	6.39592	6.55745e-24	2.97793e-23	1	48.9002	46.3053	38.5854	81.9468	87.6405	87.0661	162	195	134	350	374	373	II	670627	673329	biological_process	cellular_component	molecular_function
YDR272W	GLO2	Cytoplasmic glyoxalase II, catalyzes the hydrolysis of S-D-lactoylglutathione into glutathione and D-lactate [Source:SGD;Acc:S000002680]	0.937711	6.28928	2.47402e-17	9.06978e-17	1	44.3724	38.469	45.7842	84.2881	69.5968	91.5011	147	162	159	360	297	392	IV	1009010	1009834	cellular carbohydrate metabolic process, methylglyoxal catabolic process to D-lactate	cytoplasm	hydrolase activity, metal ion binding, hydroxyacylglutathione hydrolase activity, zinc ion binding
YPL172C	COX10	Heme A:farnesyltransferase, catalyzes the first step in the conversion of protoheme to the heme A prosthetic group required for cytochrome c oxidase activity; human ortholog is associated with mitochondrial disorders [Source:SGD;Acc:S000006093]	0.935869	5.68579	3.20891e-16	1.12302e-15	1	21.4315	27.7832	26.4915	49.4022	52.0219	44.5834	71	117	92	211	222	191	XVI	224353	225741	heme O biosynthetic process, heme a biosynthetic process, heme biosynthetic process	mitochondrion, membrane, integral to membrane, mitochondrial membrane	transferase activity, protoheme IX farnesyltransferase activity, prenyltransferase activity
YHL044W		Putative integral membrane protein, member of DUP240 gene family; green fluorescent protein (GFP)-fusion protein localizes to the plasma membrane in a punctate pattern [Source:SGD;Acc:S000001036]	0.934809	4.49603	2.53368e-12	7.5413e-12	1	23.2427	20.8967	19.5807	36.0566	45.6949	39.915	77	88	68	154	195	171	VIII	13565	14272	biological_process	membrane, plasma membrane, integral to membrane	molecular_function
YHR159W	TDA11	Putative protein of unknown function; green fluorescent protein (GFP)-fusion protein localizes to the cytoplasm; potential Cdc28p substrate; null mutant is sensitive to expression of the top1-T722A allele [Source:SGD;Acc:S000001202]	0.934344	5.45648	2.21132e-11	6.28541e-11	1	20.526	20.6593	14.9734	36.2907	36.7902	34.7797	68	87	52	155	157	149	VIII	417549	419063
YOL087C		Putative protein of unknown function; green fluorescent protein (GFP)-fusion protein localizes to the cytoplasm; deletion mutant is sensitive to various chemicals including phenanthroline, sanguinarine, and nordihydroguaiaretic acid [Source:SGD;Acc:S000005447]	0.933782	7.72897	1.2213e-26	5.98159e-26	1	127.08	129.18	122.955	230.153	253.782	240.891	421	544	427	983	1083	1032	XV	155287	158637	biological_process	cytoplasm	ubiquitin binding, protein binding
YNL097C	PHO23	Probable component of the Rpd3 histone deacetylase complex, involved in transcriptional regulation of PHO5; affects termination of snoRNAs and cryptic unstable transcripts (CUTs); C-terminus has similarity to human candidate tumor suppressor p33(ING /.../ its isoform ING3 [Source:SGD;Acc:S000005041]	0.93218	5.04183	1.29732e-20	5.33331e-20	1	26.2612	27.7832	25.3397	47.7633	49.4442	54.8539	87	117	88	204	211	235	XIV	441366	442358			protein binding, zinc ion binding
YJL083W	TAX4	EH domain-containing protein involved in regulating phosphatidylinositol 4,5-bisphosphate levels and autophagy; Irs4p and Tax4p bind and activate the PtdIns phosphatase Inp51p; Irs4p and Tax4p are involved in localizing Atg17p to the PAS [Source:SGD;Acc:S000003619]	0.931161	5.49388	6.23123e-18	2.33209e-17	1	30.4871	37.9941	27.0674	58.2993	68.4252	57.4216	101	160	94	249	292	246	X	278841	280655			protein binding
YLR046C		Putative membrane protein; member of the fungal lipid-translocating exporter (LTE) family of proteins; transcription is activated by paralogous transcription factors Yrm1p and Yrr1p along with genes involved in multidrug resistance [Source:SGD;Acc:S000004036]	0.927429	6.25223	7.4561e-13	2.28035e-12	1	44.3724	46.0678	33.4023	81.7127	82.0165	72.5939	147	194	116	349	350	311	XII	238001	238813	response to stress, biological_process	membrane, integral to membrane	molecular_function
YJL103C	GSM1	Putative zinc cluster protein of unknown function; proposed to be involved in the regulation of energy metabolism, based on patterns of expression and sequence analysis [Source:SGD;Acc:S000003639]	0.92664	6.40803	4.57407e-18	1.72467e-17	1	31.0908	31.3451	25.6276	56.1921	55.0682	56.7213	103	132	89	240	235	243	X	229025	230881	oxidative phosphorylation, sporulation resulting in formation of a cellular spore, regulation of transcription, DNA-dependent, transcription, DNA-templated	cellular_component, nucleus	DNA binding, metal ion binding, sequence-specific DNA binding transcription factor activity, zinc ion binding, sequence-specific DNA binding
YGL160W	AIM14	Protein with similarity to iron/copper reductases (FRE1-8), possibly involved in iron homeostasis; may interact with ribosomes; null mutant displays elevated frequency of mitochondrial genome loss [Source:SGD;Acc:S000003128]	0.926223	8.04734	5.6111e-30	3.06431e-29	1	198.317	193.057	182.849	408.797	348.921	333.559	657	813	635	1746	1489	1429	VII	200561	202273	transport, ion transport, electron transport chain, oxidation-reduction process, biological_process	membrane, integral to membrane, ribosome	iron ion binding, oxidoreductase activity, flavin adenine dinucleotide binding, oxidoreductase activity, oxidizing metal ions, electron carrier activity
YMR107W	SPG4	Protein required for survival at high temperature during stationary phase; not required for growth on nonfermentable carbon sources [Source:SGD;Acc:S000004713]	0.926057	2.63085	0.347825	0.398478	0	0	0.712389	0	0.702401	0.234333	0.700263	0	3	0	3	1	3	XIII	483014	483361
YIL017C	VID28	Protein involved in proteasome-dependent catabolite degradation of fructose-1,6-bisphosphatase (FBPase); localized to the nucleus and the cytoplasm [Source:SGD;Acc:S000001279]	0.925903	7.1481	1.54833e-28	8.05943e-28	1	74.2558	73.3761	76.5949	134.393	147.63	143.787	246	309	266	574	630	616	IX	318200	320965	vacuolar protein catabolic process, proteasome-mediated ubiquitin-dependent protein catabolic process, ascospore formation, positive regulation of transcription from RNA polymerase II promoter, negative regulation of gluconeogenesis	cytoplasm, nucleus, GID complex	binding, molecular_function
YAL031C	GIP4	Cytoplasmic Glc7-interacting protein whose overexpression relocalizes Glc7p from the nucleus and prevents chromosome segregation; potential Cdc28p substrate [Source:SGD;Acc:S000000029]	0.925692	6.52348	4.02836e-26	1.94721e-25	1	48.5983	45.8304	49.2396	88.2684	96.7794	87.2995	161	193	171	377	413	374	I	84749	87031	chromosome segregation, regulation of phosphoprotein phosphatase activity	cytoplasm	protein phosphatase type 1 regulator activity, protein phosphatase 1 binding
YGL071W	AFT1	Transcription factor involved in iron utilization and homeostasis; binds the consensus site PyPuCACCCPu and activates the expression of target genes in response to changes in iron availability [Source:SGD;Acc:S000003039]	0.924108	5.71736	2.73173e-18	1.03776e-17	1	45.2779	41.7935	34.5541	74.4545	71.4715	84.9653	150	176	120	318	305	364	VII	372012	374084	positive regulation of transcription from RNA polymerase II promoter, regulation of transcription, DNA-dependent, transcription, DNA-templated, high-affinity iron ion transport	nucleus, cytoplasm	sequence-specific DNA binding, metal ion binding, sequence-specific DNA binding transcription factor activity
YDL149W	ATG9	Transmembrane protein involved in forming Cvt and autophagic vesicles; cycles between the phagophore assembly site (PAS) and other cytosolic punctate structures, not found in autophagosomes; may be involved in membrane delivery to the PAS [Source:SGD;Acc:S000002308]	0.924053	5.59757	8.17196e-15	2.70806e-14	1	20.526	23.2714	23.8999	39.5686	47.1009	42.2492	68	98	83	169	201	181	IV	184925	187918	protein homooligomerization, mitochondrion degradation, piecemeal microautophagy of nucleus, CVT pathway, transport, autophagy, protein transport, autophagic vacuole assembly	pre-autophagosomal structure, membrane fraction, cytoplasmic vesicle, membrane, integral to membrane, cytoplasmic vesicle membrane, pre-autophagosomal structure membrane, mitochondrion	molecular_function
YGL053W	PRM8	Pheromone-regulated protein with 2 predicted transmembrane segments and an FF sequence, a motif involved in COPII binding; forms a complex with Prp9p in the ER; member of DUP240 gene family [Source:SGD;Acc:S000003021]	0.923431	6.49156	3.0289e-26	1.46922e-25	1	66.4076	58.6534	73.4275	125.496	119.744	129.549	220	247	255	536	511	555	VII	402589	403302
YBR024W	SCO2	Protein anchored to the mitochondrial inner membrane, similar to Sco1p and may have a redundant function with Sco1p in delivery of copper to cytochrome c oxidase; interacts with Cox2p [Source:SGD;Acc:S000000228]	0.923013	5.32456	9.13536e-13	2.78015e-12	1	14.1871	19.9469	22.4602	34.4177	34.9156	38.7479	47	84	78	147	149	166	II	289445	290350	copper ion transport, cellular copper ion homeostasis, respiratory chain complex IV assembly	mitochondrial inner membrane	copper ion binding
YOR215C	AIM41	Putative protein of unknown function; the authentic protein is detected in highly purified mitochondria in high-throughput studies; null mutant displays reduced frequency of mitochondrial genome loss [Source:SGD;Acc:S000005741]	0.922308	6.09642	3.02762e-14	9.85664e-14	1	23.5445	29.6829	29.371	59.47	41.7112	56.2545	78	125	102	254	178	241	XV	746725	747282	biological_process	mitochondrion	molecular_function, carbon-nitrogen ligase activity, with glutamine as amido-N-donor
YDR204W	COQ4	Protein with a role in ubiquinone (Coenzyme Q) biosynthesis, possibly functioning in stabilization of Coq7p; located on the matrix face of the mitochondrial inner membrane; component of a mitochondrial ubiquinone-synthesizing complex [Source:SGD;Acc:S000002612]	0.921335	6.72358	2.26995e-20	9.27008e-20	1	53.4279	51.292	48.0878	109.575	93.9674	85.8989	177	216	167	468	401	368	IV	858137	859144	ubiquinone biosynthetic process	mitochondrion, membrane, mitochondrial inner membrane	molecular_function
YOR155C	ISN1	Inosine 5'-monophosphate (IMP)-specific 5'-nucleotidase, catalyzes the breakdown of IMP to inosine, does not show similarity to known 5'-nucleotidases from other organisms [Source:SGD;Acc:S000005681]	0.919814	7.37188	1.61026e-30	8.91665e-30	1	82.4058	84.0619	78.6106	159.679	165.205	139.352	273	354	273	682	705	597	XV	626628	627980	nucleotide metabolic process		magnesium ion binding, phosphatase activity
YMR162C	DNF3	Aminophospholipid translocase (flippase) that maintains membrane lipid asymmetry in post-Golgi secretory vesicles; localizes to the trans-Golgi network; likely involved in protein transport; type 4 P-type ATPase [Source:SGD;Acc:S000004772]	0.919646	6.80322	7.69325e-26	3.69622e-25	1	80.8966	74.5634	63.0612	135.329	137.553	140.519	268	314	219	578	587	602	XIII	578951	583921	phospholipid translocation, intracellular protein transport, cation transport, phospholipid transport, metabolic process	integral to membrane, trans-Golgi network transport vesicle, membrane	phospholipid-translocating ATPase activity, nucleotide binding, hydrolase activity, ATP binding, ATPase activity, coupled to transmembrane movement of ions, phosphorylative mechanism, hydrolase activity, acting on acid anhydrides, catalyzing transmembrane movement of substances, metal ion binding, magnesium ion binding, catalytic activity
YAL008W	FUN14	Mitochondrial protein of unknown function [Source:SGD;Acc:S000000006]	0.919601	5.33144	7.66294e-12	2.23529e-11	1	16.6019	17.5723	18.4289	34.8859	33.7439	31.045	55	74	64	149	144	133	I	136914	137510	biological_process	mitochondrion, mitochondrial outer membrane, membrane, integral to membrane	molecular_function
YLL040C	VPS13	Protein of unknown function; heterooligomeric or homooligomeric complex; peripherally associated with membranes; homologous to human COH1; involved in sporulation, vacuolar protein sorting and protein-Golgi retention [Source:SGD;Acc:S000003963]	0.918559	7.67307	2.26364e-21	9.52445e-21	1	128.589	100.447	103.95	184.029	226.131	217.548	426	423	361	786	965	932	XII	54211	63645	vacuolar protein catabolic process, protein transport, transport, protein localization, late endosome to vacuole transport, ascospore formation, protein retention in Golgi apparatus	mitochondrion, Golgi apparatus, extrinsic to membrane, endosome	molecular_function
YDL079C	MRK1	Glycogen synthase kinase 3 (GSK-3) homolog; one of four GSK-3 homologs in S. cerevisiae that function to activate Msn2p-dependent transcription of stress responsive genes and that function in protein degradation [Source:SGD;Acc:S000002237]	0.918488	8.97121	3.51268e-15	1.18167e-14	1	41.9575	43.4557	36.5698	82.4151	78.2671	70.4932	139	183	127	352	334	302	IV	312951	314748	response to stress, protein phosphorylation, regulation of protein catabolic process, phosphorylation	cellular_component	transferase activity, transferring phosphorus-containing groups, protein serine/threonine kinase activity, ATP binding, nucleotide binding, kinase activity, transferase activity, protein kinase activity
YKR031C	SPO14	Phospholipase D; catalyzes the hydrolysis of phosphatidylcholine, producing choline and phosphatidic acid; involved in Sec14p-independent secretion; required for meiosis and spore formation; differently regulated in secretion and meiosis; participat /.../transcription initiation and/or early elongation of specific genes; interacts with foot domain of RNA polymerase II; deletion results in abnorma…	0.91644	6.73041	9.24831e-18	3.43809e-17	1	69.1243	62.9277	60.7576	125.496	120.916	117.177	229	265	211	536	516	502	XI	501344	506395	cell communication, metabolic process		protein binding, phosphatidylinositol binding, catalytic activity
YNL243W	SLA2	Transmembrane actin-binding protein involved in membrane cytoskeleton assembly and cell polarization; adaptor protein that links actin to clathrin and endocytosis; present in the actin cortical patch of the emerging bud tip; dimer in vivo [Source:SGD;Acc:S000005187]	0.916008	8.4886	6.75684e-39	4.61026e-38	1	258.688	261.447	239.575	462.414	509.205	462.641	857	1101	832	1975	2173	1982	XIV	188051	190957			actin binding, phospholipid binding
YGR032W	GSC2	Catalytic subunit of 1,3-beta-glucan synthase, involved in formation of the inner layer of the spore wall; activity positively regulated by Rho1p and negatively by Smk1p; has similarity to an alternate catalytic subunit, Fks1p (Gsc1p) [Source:SGD;Acc:S000003264]	0.91381	11.2816	4.90724e-17	1.77904e-16	1	626.948	497.248	458.13	984.532	1069.03	926.448	2077	2094	1591	4205	4562	3969	VII	548264	553951	(1->3)-beta-D-glucan biosynthetic process, sporulation resulting in formation of a cellular spore, regulation of cell shape, ascospore wall assembly	prospore membrane, integral to membrane, actin cap, 1,3-beta-D-glucan synthase complex, membrane fraction, membrane	transferase activity, transferase activity, transferring glycosyl groups, 1,3-beta-D-glucan synthase activity
YPL104W	MSD1	Mitochondrial aspartyl-tRNA synthetase, required for acylation of aspartyl-tRNA; yeast and bacterial aspartyl-, asparaginyl-, and lysyl-tRNA synthetases contain regions with high sequence similarity, suggesting a common ancestral gene [Source:SGD;Acc:S000006025]	0.912723	5.99853	7.7054e-15	2.55815e-14	1	24.7519	40.3687	41.177	62.982	67.9565	70.96	82	170	143	269	290	304	XVI	355700	357676	translation, mitochondrial aspartyl-tRNA aminoacylation, tRNA aminoacylation for protein translation	mitochondrion, mitochondrial matrix, cytoplasm	ligase activity, aspartate-tRNA ligase activity, nucleotide binding, ATP binding, nucleic acid binding, aminoacyl-tRNA ligase activity
YML057W	CMP2	Calcineurin A; one isoform (the other is CNA1) of the catalytic subunit of calcineurin, a Ca++/calmodulin-regulated protein phosphatase which regulates Crz1p (a stress-response transcription factor), the other calcineurin subunit is CNB1 [Source:SGD;Acc:S000004521]	0.912571	8.27739	4.1021e-35	2.53709e-34	1	183.527	176.673	187.456	346.752	372.589	310.917	608	744	651	1481	1590	1332	XIII	160180	161994	cellular ion homeostasis, adaptation of signaling pathway by response to pheromone involved in conjugation with cellular fusion	cytoplasm, calcineurin complex	phosphoprotein phosphatase activity, hydrolase activity, calcium-dependent protein serine/threonine phosphatase activity, metal ion binding, calmodulin binding
YBR052C	RFS1	Protein of unknown function; member of a flavodoxin-like fold protein family that includes Pst2p and Ycp4p; green fluorescent protein (GFP)-fusion protein localizes to the cytoplasm in a punctate pattern [Source:SGD;Acc:S000000256]	0.910577	7.92205	4.53321e-28	2.32909e-27	1	122.25	114.22	131.018	227.578	228.474	233.654	405	481	455	972	975	1001	II	338720	339352			FMN binding, oxidoreductase activity
YKL220C	FRE2	Ferric reductase and cupric reductase, reduces siderophore-bound iron and oxidized copper prior to uptake by transporters; expression induced by low iron levels but not by low copper levels [Source:SGD;Acc:S000001703]	0.90802	5.40984	4.95248e-18	1.86229e-17	1	46.1835	43.4557	41.4649	81.4785	85.0628	79.3632	153	183	144	348	363	340	XI	9091	11226	iron ion homeostasis, copper ion import, transport, iron ion transport, ion transport, oxidation-reduction process, electron transport chain, copper ion transport	integral to membrane, plasma membrane, membrane	iron ion binding, ferric-chelate reductase activity, metal ion binding, flavin adenine dinucleotide binding, oxidoreductase activity, electron carrier activity
YEL005C	VAB2	Protein with a potential role in vacuolar function, as suggested by its ability to bind Vac8p; likely member of BLOC complex involved in endosomal cargo sorting; Vab2p-GFP-fusion localizes to cytoplasm in punctate patter [Source:SGD;Acc:S000000731]	0.907593	4.92883	1.68013e-10	4.58098e-10	1	13.8852	12.823	19.2927	27.6278	28.3543	29.6445	46	54	67	118	121	127	V	145907	146755	biological_process, transport	cytoplasm, vacuole, cytoplasmic membrane-bounded vesicle, cytoplasmic vesicle	molecular_function
YMR139W	RIM11	Protein kinase required for signal transduction during entry into meiosis; promotes the formation of the Ime1p-Ume6p complex by phosphorylating Ime1p and Ume6p; shares similarity with mammalian glycogen synthase kinase 3-beta [Source:SGD;Acc:S000004747]	0.905576	6.95276	2.47224e-26	1.20235e-25	1	66.1058	68.3894	68.5323	121.984	133.101	125.581	219	288	238	521	568	538	XIII	546125	547237	protein phosphorylation		protein kinase activity, ATP binding, protein serine/threonine kinase activity, transferase activity, transferring phosphorus-containing groups
YCL039W	GID7	Protein of unknown function, involved in proteasome-dependent catabolite inactivation of fructose-1,6-bisphosphatase; contains six WD40 repeats; computational analysis suggests that Gid7p and Moh1p have similar functions [Source:SGD;Acc:S000000544]	0.905061	7.26365	9.15768e-32	5.20591e-31	1	87.5373	86.4365	85.5214	161.318	168.251	156.392	290	364	297	689	718	670	III	52645	54882	proteasome-mediated ubiquitin-dependent protein catabolic process, negative regulation of gluconeogenesis	cytoplasm, nucleus, GID complex	molecular_function, protein binding
YOR228C		Protein of unknown function, localized to the mitochondrial outer membrane [Source:SGD;Acc:S000005754]	0.903269	6.03248	1.86605e-16	6.61395e-16	1	37.1279	33.7198	34.8421	69.0694	71.0028	57.1882	123	142	121	295	303	245	XV	766869	767777	biological_process	mitochondrion, mitochondrial outer membrane, membrane, integral to membrane	molecular_function
YOL134C		Dubious open reading frame unlikely to encode a protein, based on experimental and comparative sequence data; partially overlaps HRT1, a verified gene that encodes an SCF ubiquitin ligase subunit [Source:SGD;Acc:S000005494]	0.903091	3.14587	6.05195e-05	0.000114095	1	7.24447	5.46165	6.33492	14.2822	11.7166	9.33684	24	23	22	61	50	40	XV	70156	70545
YML076C	WAR1	Homodimeric Zn2Cys6 zinc finger transcription factor; binds to a weak acid response element to induce transcription of PDR12 and FUN34, encoding an acid transporter and a putative ammonia transporter, respectively [Source:SGD;Acc:S000004541]	0.901087	5.61094	1.7587e-12	5.28276e-12	1	43.4668	36.0944	37.4336	70.2401	76.1581	71.4268	144	152	130	300	325	306	XIII	112513	115347	transcription, DNA-templated, response to acid, regulation of transcription, DNA-dependent	mitochondrion, nucleus	sequence-specific DNA binding transcription factor activity, DNA binding, metal ion binding, zinc ion binding
YMR166C		Predicted transporter of the mitochondrial inner membrane; has similarity to human mitochondrial ATP-Mg/Pi carriers; YMR166C is not an essential gene [Source:SGD;Acc:S000004776]	0.90088	4.96241	7.54969e-11	2.09341e-10	1	16.9038	19.7094	18.7168	36.9931	31.6349	35.2466	56	83	65	158	135	151	XIII	593367	594473	transport, transmembrane transport	integral to membrane, mitochondrion, membrane, mitochondrial inner membrane	binding, transporter activity
YLR206W	ENT2	Epsin-like protein required for endocytosis and actin patch assembly and functionally redundant with Ent1p; contains clathrin-binding motif at C-terminus [Source:SGD;Acc:S000004196]	0.900285	8.01952	1.33767e-22	5.86843e-22	1	147.304	146.752	148.295	259.888	282.605	283.14	488	618	515	1110	1206	1213	XII	554578	556419	actin filament organization, endocytosis, actin cortical patch assembly	actin cortical patch, cytoplasm, membrane, mating projection tip	clathrin binding, lipid binding
YLR072W		Protein of unknown function; green fluorescent protein (GFP)-fusion protein localizes to the cytoplasm in a punctate pattern; YLR072W is not an esssential gene [Source:SGD;Acc:S000004062]	0.899954	6.459	1.1486e-25	5.49466e-25	1	57.9557	60.5531	60.1817	114.726	108.027	111.108	192	255	209	490	461	476	XII	278862	280943	biological_process	cytoplasm, cytoplasmic vesicle membrane, membrane, cytoplasmic vesicle, integral to membrane	molecular_function
YHL035C	VMR1	Vacuolar membrane protein involved in multiple drug resistance and metal sensitivity; ATP-binding cassette (ABC) family member involved in drug transport; potential Cdc28p substrate; induced under respiratory conditions [Source:SGD;Acc:S000001027]	0.898029	6.8058	2.81417e-19	1.10147e-18	1	60.6724	67.677	72.2757	111.213	141.771	121.379	201	285	251	475	605	520	VIII	27978	32756	response to drug, response to metal ion, ATP catabolic process, transport, transmembrane transport, drug transport	vacuole, mitochondrion, membrane, vacuolar membrane, ribosome, integral to membrane, fungal-type vacuole membrane	nucleotide binding, ATP binding, ATPase activity, nucleoside-triphosphatase activity, ATPase activity, coupled to transmembrane movement of substances
YMR226C		NADP(+)-dependent dehydrogenase; acts on serine, L-allo-threonine, and other 3-hydroxy acids; green fluorescent protein fusion protein localizes to the cytoplasm and nucleus; may interact with ribosomes, based on co-purification experiments [Source:SGD;Acc:S000004839]	0.896526	8.31997	6.71552e-25	3.14221e-24	1	192.582	192.82	213.372	399.198	342.829	372.307	638	812	741	1705	1463	1595	XIII	721593	722396	metabolic process, oxidation-reduction process	ribosome, integral to membrane, nucleus, cytoplasm	oxidoreductase activity, carbonyl reductase (NADPH) activity, nucleotide binding, oxidoreductase activity, acting on the aldehyde or oxo group of donors, NAD or NADP as acceptor
YPL152W	RRD2	Activator of the phosphotyrosyl phosphatase activity of PP2A,peptidyl-prolyl cis/trans-isomerase; regulates G1 phase progression, the osmoresponse, microtubule dynamics; subunit of the Tap42p-Pph21p-Rrd2p complex [Source:SGD;Acc:S000006073]	0.896514	5.71126	1.06532e-15	3.65687e-15	1	39.8446	33.0074	39.7372	70.4742	62.3325	75.6284	132	139	138	301	266	324	XVI	265028	266104			phosphatase activator activity
YIL006W	YIA6	Mitochondrial NAD+ transporter, involved in the transport of NAD+ into the mitochondria (see also YEA6); member of the mitochondrial carrier subfamily; disputed role as a pyruvate transporter; has putative mouse and human orthologs [Source:SGD;Acc:S000001268]	0.895697	4.50885	1.29203e-08	3.19356e-08	1	15.9982	10.2109	11.806	21.5403	26.9483	21.2413	53	43	41	92	115	91	IX	344062	345183	mitochondrial pyruvate transport, transport, NAD transport, transmembrane transport	mitochondrial inner membrane, mitochondrion, integral to membrane, membrane	pyruvate secondary active transmembrane transporter activity, transporter activity, NAD transporter activity, binding
YPR127W		Protein of unknown function, differentially expressed during alcoholic fermentation; expression activated by transcription factor YRM1/YOR172W; green fluorescent protein (GFP)-fusion protein localizes to both the cytoplasm and the nucleus [Source:SGD;Acc:S000006331]	0.89499	6.72592	1.34943e-21	5.73871e-21	1	48.9002	62.6902	59.3179	105.36	112.245	102.005	162	264	206	450	479	437	XVI	790083	791120	biological_process, oxidation-reduction process	cytoplasm, nucleus	molecular_function, pyridoxine:NADP 4-dehydrogenase activity, oxidoreductase activity
YLR218C	COA4	Twin Cx(9)C protein involved in cytochrome c oxidase assembly or stability; localizes to the mitochondrial intermembrane space via the Mia40p-Erv1p system; interacts genetically with CYC1 and with cytochrome c oxidase assembly factors [Source:SGD;Acc:S000004208]	0.893469	4.53057	5.64211e-07	1.25395e-06	1	11.1686	11.6357	15.5493	18.7307	23.1989	29.1776	37	49	54	80	99	125	XII	573466	573918	mitochondrial respiratory chain complex IV assembly, mitochondrial respiratory chain complex assembly	nucleus, mitochondrial intermembrane space, membrane, cytoplasm, mitochondrial inner membrane, mitochondrion	molecular_function
YOR156C	NFI1	SUMO E3 ligase, catalyzes the covalent attachment of SUMO (Smt3p) to proteins; primary E3 ligase for Sir4p; sumoylates Yku70p/Yku80p and Sir4p in vivo to promote chromatin anchoring; promotes telomere anchoring to the nuclear envelope; involved in m /.../ance of proper telomere length [Source:SGD;Acc:S000005682]	0.892995	5.54756	1.66554e-20	6.8168e-20	1	35.0149	36.0944	40.3131	67.4305	70.2998	69.0926	116	152	140	288	300	296	XV	628360	630540	protein sumoylation, chromosome condensation, chromosome segregation	nucleus, cytoplasm, nuclear chromatin	metal ion binding, SUMO ligase activity, ligase activity, zinc ion binding, nucleic acid binding
YBL095W		Putative protein of unknown function; the authentic, non-tagged protein is detected in highly purified mitochondria in high-throughput studies [Source:SGD;Acc:S000000191]	0.892463	5.45834	1.67543e-12	5.03809e-12	1	27.4686	30.6327	26.2035	50.3387	60.9265	45.9839	91	129	91	215	260	197	II	43277	44089	biological_process	mitochondrion	molecular_function
YGR236C	SPG1	Protein required for survival at high temperature during stationary phase; not required for growth on nonfermentable carbon sources; the authentic, non-tagged protein is detected in highly purified mitochondria in high-throughput studies [Source:SGD;Acc:S000003468]	0.892176	3.88864	0.388604	0.439394	0	0	0.712389	0.287951	0.702401	0.468666	0.933684	0	3	1	3	2	4	VII	962530	962817
YDR031W	MIC14	Mitochondrial intermembrane space protein, required for normal oxygen consumption; contains twin cysteine-x9-cysteine motifs [Source:SGD;Acc:S000002438]	0.890537	4.06167	2.64334e-05	5.14765e-05	1	7.84817	4.03687	9.50238	14.048	11.7166	12.8382	26	17	33	60	50	55	IV	503498	503863	aerobic respiration	cytoplasm, mitochondrial intermembrane space, nucleus, mitochondrion	molecular_function
YCL034W	LSB5	Protein of unknown function; binds Las17p, which is a homolog of human Wiskott-Aldrich Syndrome protein involved in actin patch assembly and actin polymerization; may mediate disassembly of the Pan1 complex from the endocytic coat [Source:SGD;Acc:S000000539]	0.890216	7.29049	5.64988e-23	2.50035e-22	1	72.4447	83.8245	101.071	161.552	152.551	163.161	240	353	351	690	651	699	III	61658	62722	actin cytoskeleton organization, actin cortical patch localization, endocytosis, intracellular protein transport, actin filament organization	cytoskeleton, cell cortex, actin cortical patch, cytoplasm, intracellular	molecular_function
YER139C	RTR1	CTD phosphatase; dephosphorylates S5-P in the C-terminal domain of Rpo21p; has a cysteine-rich motif required for function and conserved in eukaryotes; shuttles between the nucleus and cytoplasm [Source:SGD;Acc:S000000941]	0.889015	4.15268	1.04107e-07	2.44589e-07	1	10.263	10.4484	11.2301	21.7744	21.3243	16.1061	34	44	39	93	91	69	V	450563	451243
YKR039W	GAP1	General amino acid permease; Gap1p senses the presence of amino acid substrates to regulate localization to the plasma membrane when needed [Source:SGD;Acc:S000001747]	0.888715	5.20947	3.51057e-15	1.18167e-14	1	21.7334	26.8333	23.324	46.1243	47.1009	41.0821	72	113	81	197	201	176	XI	515063	516871	amino acid transport, polyamine transport, amino acid transmembrane transport, transmembrane transport, gamma-aminobutyric acid transport, ammonia assimilation cycle, transport	integral to membrane, multivesicular body, fungal-type vacuole lumen, endosome, ER to Golgi transport vesicle, plasma membrane, membrane, integral to plasma membrane	polyamine transmembrane transporter activity, L-proline transmembrane transporter activity, amino acid transmembrane transporter activity
YML083C		Putative protein of unknown function; transcriptionally regulated by Upc2p via an upstream sterol response element; strong increase in transcript abundance during anaerobic growth compared to aerobic growth; cells deleted for YML083C do not exhibit /.../ defects in anerobic or anaerobic conditions [Source:SGD;Acc:S000004548]	0.886508	3.40323	6.12229e-05	0.000115382	1	6.94261	6.88643	6.62287	14.048	12.1853	11.6711	23	29	23	60	52	50	XIII	99794	101050	biological_process	cellular_component	molecular_function
YDR173C	ARG82	Inositol polyphosphate multikinase (IPMK), sequentially phosphorylates Ins(1,4,5)P3 to form Ins(1,3,4,5,6)P5; also has diphosphoinositol polyphosphate synthase activity; regulates arginine-, phosphate-, and nitrogen-responsive genes [Source:SGD;Acc:S000002580]	0.886222	5.55815	4.49954e-16	1.56484e-15	1	24.4501	25.646	31.6746	48.9339	50.1472	51.8195	81	108	110	209	214	222	IV	810565	811632	phosphatidylinositol phosphorylation, negative regulation of transcription from RNA polymerase II promoter, positive regulation of transcription from RNA polymerase II promoter, regulation of arginine metabolic process, protein stabilization, inositol phosphate biosynthetic process, phosphorylation, regulation of transcription, DNA-dependent, arginine metabolic process, transcription, DNA-templat…	nucleus	protein binding, bridging, inositol-1,4,5-trisphosphate 3-kinase activity, inositol-1,4,5-trisphosphate 6-kinase activity, phosphatidylinositol 3-kinase activity, inositol tetrakisphosphate 6-kinase activity, inositol-1,3,4,5,6-pentakisphosphate kinase activity, inositol tetrakisphosphate 3-kinase activity, transferase activity, kinase activity, ATP binding, nucleotide binding, metal ion binding
YPL272C		Putative protein of unknown function; gene expression induced in response to ketoconazole; YPL272C is not an essential gene [Source:SGD;Acc:S000006193]	0.885806	4.9647	2.02195e-12	6.04734e-12	1	16.6019	20.8967	22.1722	38.8662	37.7276	34.3129	55	88	77	166	161	147	XVI	26611	28164	alcohol metabolic process, biological_process	cellular_component	molecular_function, alcohol O-acetyltransferase activity
YIL002C	INP51	Phosphatidylinositol 4,5-bisphosphate 5-phosphatase, synaptojanin-like protein with an N-terminal Sac1 domain, plays a role in phosphatidylinositol 4,5-bisphosphate homeostasis and in endocytosis; null mutation confers cold-tolerant growth [Source:SGD;Acc:S000001264]	0.884061	6.97325	6.78317e-28	3.46584e-27	1	86.0281	83.1121	76.5949	146.568	151.379	155.692	285	350	266	626	646	667	IX	350591	353431	phosphatidylinositol phosphorylation		phosphoric ester hydrolase activity
YBR148W	YSW1	Protein required for normal prospore membrane formation; interacts with Gip1p, which is the meiosis-specific regulatory subunit of the Glc7p protein phosphatase; expressed specifically in spores and localizes to the prospore membrane [Source:SGD;Acc:S000000352]	0.881992	2.62572	0.00665905	0.0101078	1	3.92409	2.13717	2.59156	5.38507	5.15532	5.13526	13	9	9	23	22	22	II	537876	539705	ascospore-type prospore membrane assembly	prospore membrane	molecular_function
YBR212W	NGR1	RNA binding protein that negatively regulates growth rate; interacts with the 3' UTR of the mitochondrial porin (POR1) mRNA and enhances its degradation; overexpression impairs mitochondrial function; interacts with Dhh1p to mediate POR1 mRNA decay; /.../ssed in stationary phase [Source:SGD;Acc:S000000416]	0.88115	8.62961	3.22345e-23	1.43569e-22	1	299.136	277.832	254.261	540.146	543.183	447.468	991	1170	883	2307	2318	1917	II	647886	649904	3'-UTR-mediated mRNA destabilization, mitochondrion organization	cytoplasmic mRNA processing body, cytoplasmic stress granule, cytoplasm, perinuclear region of cytoplasm	nucleic acid binding, nucleotide binding, RNA binding, mRNA binding
YKL023W		Putative protein of unknown function, predicted by computational methods to be involved in mRNA degradation; green fluorescent protein (GFP)-fusion protein localizes to the cytoplasm [Source:SGD;Acc:S000001506]	0.879794	5.68117	2.93903e-17	1.07603e-16	1	23.8464	26.8333	25.3397	42.6123	48.0382	49.9521	79	113	88	182	205	214	XI	393721	394554	biological_process	cytoplasm	molecular_function
YMR313C	TGL3	Bifunctional enzyme with triacylglycerol lipase and lysophosphatidylethanolamine acyltransferase activity; responsible for all the triacylglycerol lipase activity of the lipid particle; required with Tgl4p for timely bud formation [Source:SGD;Acc:S000004930]	0.879656	6.98439	5.57224e-27	2.75585e-26	1	76.6706	84.5368	93.0081	156.87	158.175	153.124	254	356	323	670	675	656	XIII	899379	901307	lipid metabolic process, metabolic process
YLR037C	PAU23	Cell wall mannoprotein with similarity to Tir1p, Tir2p, Tir3p, and Tir4p; member of the seripauperin multigene family encoded mainly in subtelomeric regions; expressed under anaerobic conditions, completely repressed during aerobic growth [Source:SGD;Acc:S000004027]	0.87928	3.34995	0.000351578	0.000615594	1	3.92409	6.4115	4.31926	9.83361	10.7793	7.00263	13	27	15	42	46	30	XII	222685	223059	response to stress
YPL257W		Putative protein of unknown function; homozygous diploid deletion strain exhibits low budding index; physically interacts with Hsp82p; YPL257W is not an essential gene [Source:SGD;Acc:S000006178]	0.878778	3.2787	0.000105784	0.000195191	1	4.22594	6.64897	5.47107	10.0677	10.545	10.0371	14	28	19	43	45	43	XVI	63279	63860	biological_process, cell cycle	integral to membrane, membrane	molecular_function
YGL166W	CUP2	Copper-binding transcription factor; activates transcription of the metallothionein genes CUP1-1 and CUP1-2 in response to elevated copper concentrations [Source:SGD;Acc:S000003134]	0.878189	5.28771	1.73406e-13	5.43507e-13	1	26.2612	24.4587	22.7481	40.9734	41.9456	52.0529	87	103	79	175	179	223	VII	191129	191806	response to copper ion, transcription initiation from RNA polymerase II promoter, regulation of transcription, DNA-dependent, transcription, DNA-templated	nucleus	metal ion binding, DNA binding, sequence-specific DNA binding transcription factor activity, copper ion binding
YJR122W	IBA57	Mitochondrial matrix protein involved in the incorporation of iron-sulfur clusters into mitochondrial aconitase-type proteins; activates the radical-SAM family members Bio2p and Lip5p; interacts with Ccr4p in the two-hybrid system [Source:SGD;Acc:S000003883]	0.877237	5.96238	3.02498e-21	1.26798e-20	1	35.3168	46.3053	43.4806	79.6055	74.5178	77.4958	117	195	151	340	318	332	X	649776	651269
YOR140W	SFL1	Transcriptional repressor and activator; involved in repression of flocculation-related genes, and activation of stress responsive genes; negatively regulated by cAMP-dependent protein kinase A subunit Tpk2p [Source:SGD;Acc:S000005666]	0.876592	6.44034	1.39159e-13	4.38644e-13	1	51.0131	39.8938	39.7372	79.6055	92.0928	67.2253	169	168	138	340	393	288	XV	586981	589281	regulation of transcription, DNA-dependent	nucleus	sequence-specific DNA binding transcription factor activity, sequence-specific DNA binding
YCR069W	CPR4	Peptidyl-prolyl cis-trans isomerase (cyclophilin), catalyzes the cis-trans isomerization of peptide bonds N-terminal to proline residues; has a potential role in the secretory pathway [Source:SGD;Acc:S000000665]	0.874916	8.09284	8.42071e-24	3.81785e-23	1	188.96	160.525	179.105	339.026	324.785	303.914	626	676	622	1448	1386	1302	III	239055	240011	protein folding, biological_process, protein peptidyl-prolyl isomerization	membrane, integral to membrane	peptidyl-prolyl cis-trans isomerase activity, isomerase activity
YDR169C	STB3	Ribosomal RNA processing element (RRPE)-binding protein involved in the glucose-induced transition from quiescence to growth; restricted to nucleus in quiescent cells, released into cytoplasm after glucose repletion; binds Sin3p [Source:SGD;Acc:S000002576]	0.872231	7.57075	1.68927e-23	7.59694e-23	1	68.5206	64.8274	77.1708	133.456	117.401	133.517	227	273	268	570	501	572	IV	792348	793889
YMR121C	RPL15B	Protein component of the large (60S) ribosomal subunit, nearly identical to Rpl15Ap and has similarity to rat L15 ribosomal protein; binds to 5.8 S rRNA [Source:SGD;Acc:S000004728]	0.870725	5.48576	9.5661e-21	3.95314e-20	1	29.2797	35.8569	35.418	64.1526	57.4115	63.4905	97	151	123	274	245	272	XIII	509734	510348	translation	ribosome, intracellular	structural constituent of ribosome
YNL289W	PCL1	Cyclin, interacts with cyclin-dependent kinase Pho85p; member of the Pcl1,2-like subfamily, involved in the regulation of polarized growth and morphogenesis and progression through the cell cycle; localizes to sites of polarized cell growth [Source:SGD;Acc:S000005233]	0.869263	6.10041	3.43076e-12	1.01787e-11	1	32.902	38.469	38.2975	68.6012	63.0355	69.3261	109	162	133	293	269	297	XIV	87897	88736	regulation of cyclin-dependent protein serine/threonine kinase activity, regulation of cell cycle		protein kinase binding
YPL166W	ATG29	Autophagy-specific protein that is required for recruitment of other ATG proteins to the pre-autophagosomal structure (PAS); interacts with Atg17p and localizas to the PAS in a manner interdependent with Atg17p and Cis1p; not conserved [Source:SGD;Acc:S000006087]	0.866693	4.72789	1.00806e-08	2.50728e-08	1	13.2815	12.5855	14.3975	25.0523	24.1363	24.0424	44	53	50	107	103	103	XVI	237338	237979	mitochondrion degradation, piecemeal microautophagy of nucleus, macroautophagy, autophagy, protein transport, transport	pre-autophagosomal structure, cytoplasm	molecular_function
YAL005C	SSA1	ATPase involved in protein folding and nuclear localization signal (NLS)-directed nuclear transport; member of heat shock protein 70 (HSP70) family; forms a chaperone complex with Ydj1p; localized to the nucleus, cytoplasm, and cell wall; 98% identi /.../th Ssa2p, but subtle differences between the two proteins provide functional specificity with respect to propagation of yeast [URE3] prions and …	0.86656	10.8949	7.19248e-14	2.30109e-13	1	1711.2	1214.86	1639.88	2908.17	2906.19	2508.58	5669	5116	5695	12421	12402	10747	I	139503	141431
YOR173W	DCS2	Non-essential, stress induced regulatory protein; modulates m7G-oligoribonucleotide metabolism; inhibits Dcs1p; regulated by Msn2p, Msn4p, and the Ras-cAMP-cAPK signaling pathway; mutant has increased aneuploidy tolerance [Source:SGD;Acc:S000005699]	0.866436	6.05284	4.1852e-06	8.68957e-06	1	7.24447	8.54867	9.50238	13.8139	13.8256	18.6737	24	36	33	59	59	80	XV	657264	658325	nuclear-transcribed mRNA catabolic process, nonsense-mediated decay, deadenylation-dependent decapping of nuclear-transcribed mRNA	cytoplasm, cytoplasmic mRNA processing body	m7G(5')pppN diphosphatase activity, hydrolase activity, catalytic activity
YPL055C	LGE1	Protein of unknown function; null mutant forms abnormally large cells, and homozygous diploid null mutant displays delayed premeiotic DNA synthesis and reduced efficiency of meiotic nuclear division [Source:SGD;Acc:S000005976]	0.863866	6.1217	2.7173e-15	9.19116e-15	1	36.826	39.4189	29.371	64.6209	68.8938	59.7558	122	166	102	276	294	256	XVI	453992	454990	transcription, DNA-templated, regulation of transcription, DNA-dependent, premeiotic DNA replication, chromatin modification, histone methylation, regulation of cell size, protein monoubiquitination, histone ubiquitination	nucleus	molecular_function
YDR022C	CIS1	Autophagy-specific protein required for autophagosome formation; may form a complex with Atg17p and Atg29p that localizes other proteins to the pre-autophagosomal structure; high-copy suppressor of CIK1 deletion [Source:SGD;Acc:S000002429]	0.862562	5.00703	1.62533e-08	3.99781e-08	1	15.3945	12.823	13.8216	24.584	22.4959	28.9442	51	54	48	105	96	124	IV	488072	488662	piecemeal microautophagy of nucleus, mitochondrion degradation, protein transport, autophagy, transport, chromosome segregation, karyogamy	pre-autophagosomal structure, microtubule, cytoskeleton, cytoplasm	molecular_function
YPL065W	VPS28	Component of the ESCRT-I complex (Stp22p, Srn2p, Vps28p, and Mvb12p), which is involved in ubiquitin-dependent sorting of proteins into the endosome; conserved C-terminal domain interacts with ESCRT-III subunit Vps20p [Source:SGD;Acc:S000005986]	0.862234	4.44312	2.23156e-11	6.33968e-11	1	17.8093	19.2345	19.2927	34.8859	31.4006	36.4137	59	81	67	149	134	156	XVI	427927	428655	protein targeting to vacuole, protein targeting to membrane, ubiquitin-dependent protein catabolic process via the multivesicular body sorting pathway, protein transport, transport	late endosome membrane, membrane, endosome, cytoplasm, ESCRT I complex	protein complex binding
YPR172W		Protein of unknown function, transcriptionally activated by Yrm1p along with genes involved in multidrug resistance [Source:SGD;Acc:S000006376]	0.862154	5.77066	8.48302e-13	2.58588e-12	1	30.789	33.2448	28.7951	59.7041	48.7412	60.9229	102	140	100	255	208	261	XVI	885796	886398	biological_process, oxidation-reduction process, pyridoxal phosphate biosynthetic process	nucleus, cytoplasm	FMN binding, oxidoreductase activity, pyridoxamine-phosphate oxidase activity, molecular_function
YOR187W	TUF1	Mitochondrial translation elongation factor Tu; comprises both GTPase and guanine nucleotide exchange factor activities, while these activities are found in separate proteins in S. pombe and humans [Source:SGD;Acc:S000005713]	0.861816	8.92143	8.3477e-29	4.38215e-28	1	226.993	237.463	252.821	437.83	460.464	405.452	752	1000	878	1870	1965	1737	XV	684030	685343	translational elongation	intracellular	GTPase activity, GTP binding, translation elongation factor activity
YEL024W	RIP1	Ubiquinol-cytochrome-c reductase, a Rieske iron-sulfur protein of the mitochondrial cytochrome bc1 complex; transfers electrons from ubiquinol to cytochrome c1 during respiration [Source:SGD;Acc:S000000750]	0.861676	9.13727	2.5242e-18	9.60234e-18	1	341.094	300.628	280.176	607.811	568.257	498.587	1130	1266	973	2596	2425	2136	V	107260	107907	oxidation-reduction process		ubiquinol-cytochrome-c reductase activity, oxidoreductase activity, 2 iron, 2 sulfur cluster binding
YPR010C-A		Putative protein of unknown function; conserved among Saccharomyces sensu stricto species [Source:SGD;Acc:S000122558]	0.861476	5.61818	3.71286e-08	8.95019e-08	1	12.6778	11.8732	11.518	27.8619	20.6213	17.0397	42	50	40	119	88	73	XVI	582373	582734	biological_process	membrane, integral to membrane, cellular_component	molecular_function
YPR046W	MCM16	Protein involved in kinetochore-microtubule mediated chromosome segregation; binds to centromere DNA [Source:SGD;Acc:S000006250]	0.860827	3.60337	1.65258e-05	3.26751e-05	1	6.94261	7.59882	10.0783	16.1552	14.06	14.4721	23	32	35	69	60	62	XVI	656799	657344	establishment of mitotic sister chromatid cohesion, cell cycle, mitosis, meiosis, cell division, chromosome segregation	kinetochore, condensed nuclear chromosome kinetochore, nucleus, chromosome, condensed chromosome kinetochore, chromosome, centromeric region	molecular_function
YNL223W	ATG4	Conserved cysteine protease required for autophagy; cleaves Atg8p to a form required for autophagosome and Cvt vesicle generation [Source:SGD;Acc:S000005167]	0.860348	5.81116	1.33004e-12	4.01033e-12	1	23.8464	25.4085	27.0674	44.9537	41.9456	51.8195	79	107	94	192	179	222	XIV	227370	228854	protein processing, C-terminal protein lipidation, mitochondrion degradation, piecemeal microautophagy of nucleus, proteolysis, protein transport, protein targeting to membrane, autophagic vacuole assembly, protein delipidation, transport, autophagy, CVT pathway	nucleus, cytoplasm, cytosol	hydrolase activity, cysteine-type endopeptidase activity, peptidase activity, cysteine-type peptidase activity
YDL188C	PPH22	Catalytic subunit of protein phosphatase 2A (PP2A), functionally redundant with Pph21p; methylated at C terminus; forms alternate complexes with several regulatory subunits; involved in signal transduction and regulation of mitosis [Source:SGD;Acc:S000002347]	0.859989	6.44616	3.70129e-13	1.14205e-12	1	76.0669	70.764	71.4118	120.345	139.897	135.618	252	298	248	514	597	581	IV	123865	124998			hydrolase activity
YFL047W	RGD2	GTPase-activating protein (RhoGAP) for Cdc42p and Rho5p [Source:SGD;Acc:S000001847]	0.859274	6.85896	1.3832e-24	6.38064e-24	1	84.5188	94.5103	86.9612	160.616	164.97	158.259	280	398	302	686	704	678	VI	40421	42565	signal transduction, intracellular signal transduction	intracellular
YJR126C	VPS70	Protein of unknown function involved in vacuolar protein sorting [Source:SGD;Acc:S000003887]	0.858821	7.33536	4.75285e-31	2.65567e-30	1	127.08	119.681	124.971	220.32	247.455	205.644	421	504	434	941	1056	881	X	656254	658689	protein targeting to vacuole, protein transport, transport, proteolysis	integral to membrane, membrane, cellular_component	hydrolase activity, metallopeptidase activity, peptidase activity, aminopeptidase activity, molecular_function, metal ion binding
YDR504C	SPG3	Protein required for survival at high temperature during stationary phase; not required for growth on nonfermentable carbon sources [Source:SGD;Acc:S000002912]	0.858795	3.13839	0.000426619	0.000739988	1	5.43335	6.4115	4.31926	10.3019	9.37331	10.0371	18	27	15	44	40	43	IV	1456311	1456694
YIL124W	AYR1	NADPH-dependent 1-acyl dihydroxyacetone phosphate reductase found in lipid particles, ER, and mitochondrial outer membrane; involved in phosphatidic acid biosynthesis; required for spore germination; capable of metabolizing steroid hormones [Source:SGD;Acc:S000001386]	0.858567	7.42408	4.18151e-27	2.07358e-26	1	98.7059	108.046	109.997	193.16	205.041	176.933	327	455	382	825	875	758	IX	126204	127097	phosphatidic acid biosynthetic process, metabolic process, oxidation-reduction process	lipid particle, endoplasmic reticulum, mitochondrion, cytoplasm, mitochondrial outer membrane, integral to membrane	acylglycerone-phosphate reductase activity, nucleotide binding, oxidoreductase activity
YJR039W		Putative protein of unknown function; the authentic, non-tagged protein is detected in highly purified mitochondria in high-throughput studies [Source:SGD;Acc:S000003800]	0.853598	6.2423	9.93737e-17	3.5562e-16	1	45.5798	47.9675	51.2553	86.8636	89.7494	85.1987	151	202	178	371	383	365	X	503936	507301	biological_process	mitochondrion	molecular_function
YDR284C	DPP1	Diacylglycerol pyrophosphate (DGPP) phosphatase, zinc-regulated vacuolar membrane-associated lipid phosphatase, dephosphorylates DGPP to phosphatidate (PA) and Pi, then PA to diacylglycerol; involved in lipid signaling and cell metabolism [Source:SGD;Acc:S000002692]	0.852734	7.0767	2.03608e-23	9.11233e-23	1	90.8577	100.922	90.7045	173.961	174.109	163.395	301	425	315	743	743	700	IV	1030550	1031419	metabolic process, phospholipid metabolic process, signal transduction	fungal-type vacuole membrane, vacuole, membrane, vacuolar membrane, integral to membrane	diacylglycerol diphosphate phosphatase activity, phosphatidate phosphatase activity, hydrolase activity, catalytic activity
YGR130C		Component of the eisosome with unknown function; GFP-fusion protein localizes to the cytoplasm; specifically phosphorylated in vitro by mammalian diphosphoinositol pentakisphosphate (IP7) [Source:SGD;Acc:S000003362]	0.852244	8.52474	2.06861e-30	1.14206e-29	1	234.54	203.268	212.796	379.999	384.774	408.02	777	856	739	1623	1642	1748	VII	751394	753844	biological_process	membrane raft, eisosome, cytoplasm	molecular_function
YNL117W	MLS1	Malate synthase, enzyme of the glyoxylate cycle, involved in utilization of non-fermentable carbon sources; expression is subject to carbon catabolite repression; localizes in peroxisomes during growth in oleic acid medium [Source:SGD;Acc:S000005061]	0.852029	4.81237	0.000632559	0.00107669	1	5.1315	4.74926	4.89517	6.78988	12.4196	7.46947	17	20	17	29	53	32	XIV	406358	408022	glyoxylate cycle, tricarboxylic acid cycle	cytoplasm, peroxisomal matrix, glyoxysome, peroxisome	malate synthase activity, transferase activity, catalytic activity
YHR195W	NVJ1	Nuclear envelope protein, anchored to the nuclear inner membrane, that interacts with the vacuolar membrane protein Vac8p to promote formation of nucleus-vacuole junctions during piecemeal microautophagy of the nucleus (PMN) [Source:SGD;Acc:S000001238]	0.851587	5.81464	1.05119e-16	3.75697e-16	1	36.2223	38.469	42.3288	68.1329	70.5342	72.5939	120	162	147	291	301	311	VIII	490747	491712	cellular protein localization, autophagy, microautophagy	nuclear outer membrane, integral to membrane, nuclear envelope, membrane, nucleus	protein binding
YJL131C	AIM23	Putative protein of unknown function; the authentic non-tagged protein is detected in highly purified mitochondria; null mutant is viable, displays severe respiratory growth defect and elevated frequency of mitochondrial genome loss [Source:SGD;Acc:S000003667]	0.85099	4.97896	2.26527e-08	5.53025e-08	1	14.1871	14.7227	19.5807	31.608	23.1989	32.4455	47	62	68	135	99	139	X	164278	165348	biological_process	mitochondrion	molecular_function
YGL237C	HAP2	Subunit of the heme-activated, glucose-repressed Hap2p/3p/4p/5p CCAAT-binding complex, a transcriptional activator and global regulator of respiratory gene expression; contains sequences sufficient for both complex assembly and DNA binding [Source:SGD;Acc:S000003206]	0.849819	5.33999	2.46703e-13	7.68905e-13	1	19.0167	26.5959	21.8843	42.6123	40.7739	39.915	63	112	76	182	174	171	VII	52731	53528	regulation of transcription, DNA-dependent	nucleus, CCAAT-binding factor complex	sequence-specific DNA binding transcription factor activity, DNA binding
YGL035C	MIG1	Transcription factor involved in glucose repression; sequence specific DNA binding protein containing two Cys2His2 zinc finger motifs; regulated by the SNF1 kinase and the GLC7 phosphatase [Source:SGD;Acc:S000003003]	0.848489	5.58263	1.34273e-21	5.71456e-21	1	50.1076	50.1047	38.2975	83.1175	83.6568	83.5647	166	211	133	355	357	358	VII	431548	433062	negative regulation of transcription from RNA polymerase II promoter by glucose, positive regulation of transcription from RNA polymerase II promoter, carbohydrate metabolic process, transcription, DNA-templated, regulation of transcription, DNA-dependent	cytoplasm, nucleus, intracellular, nuclear envelope lumen	sequence-specific DNA binding, RNA polymerase II core promoter proximal region sequence-specific DNA binding, DNA binding, metal ion binding, zinc ion binding, nucleic acid binding, RNA polymerase II core promoter proximal region sequence-specific DNA binding transcription factor activity involved in negative regulation of transcription
YJL142C	IRC9	Dubious open reading frame unlikely to encode a protein, based on available experimental and comparative sequence data; partially overlaps verified gene YJL141C; null mutant displays increased levels of spontaneous Rad52p foci [Source:SGD;Acc:S000003678]	0.848242	4.11325	4.91713e-05	9.35266e-05	1	6.64076	11.8732	8.63853	16.1552	15.7003	17.9734	22	50	30	69	67	77	X	147819	148211
YKL201C	MNN4	Putative positive regulator of mannosylphosphate transferase (Mnn6p), involved in mannosylphosphorylation of N-linked oligosaccharides; expression increases in late-logarithmic and stationary growth phases [Source:SGD;Acc:S000001684]	0.847555	6.72971	3.48271e-26	1.6864e-25	1	70.0299	73.851	74.2913	130.412	140.365	122.313	232	311	258	557	599	524	XI	63930	67466	protein N-linked glycosylation, protein O-linked glycosylation, response to stress	membrane, integral to membrane	molecular_function
YKL121W	DGR2	Protein of unknown function; null mutant is resistant to 2-deoxy-D-glucose and displays abnormally elongated buds [Source:SGD;Acc:S000001604]	0.847211	6.70437	3.39397e-20	1.38197e-19	1	59.465	57.7035	64.789	111.448	107.324	108.074	197	243	225	476	458	463	XI	214142	216700	biological_process	cellular_component	molecular_function, protein binding
YBR222C	PCS60	Peroxisomal protein that binds AMP and mRNA, localizes to both the peroxisomal peripheral membrane and matrix, expression is highly inducible by oleic acid, similar to E. coli long chain acyl-CoA synthetase [Source:SGD;Acc:S000000426]	0.846693	8.53658	4.66254e-18	1.75564e-17	1	150.625	149.602	133.321	268.317	262.921	248.827	499	630	463	1146	1122	1066	II	666720	668351	metabolic process		catalytic activity
YDR192C	NUP42	Subunit of the nuclear pore complex (NPC) that localizes exclusively to the cytoplasmic side; involved in RNA export, most likely at a terminal step; interacts with Gle1p [Source:SGD;Acc:S000002600]	0.846662	5.11573	1.74062e-16	6.1733e-16	1	24.4501	31.82	31.0987	50.807	56.0055	51.5861	81	134	108	217	239	221	IV	843569	844861	mRNA export from nucleus in response to heat stress, NLS-bearing protein import into nucleus, transcription-dependent tethering of RNA polymerase II gene DNA at nuclear periphery, poly(A)+ mRNA export from nucleus, mRNA transport, protein transport, transport, posttranscriptional tethering of RNA polymerase II gene DNA at nuclear periphery, nucleocytoplasmic transport	nuclear membrane, integral to membrane, nucleus, nuclear pore, membrane	structural molecule activity
YLR069C	MEF1	Mitochondrial elongation factor involved in translational elongation [Source:SGD;Acc:S000004059]	0.845618	7.35291	1.36029e-19	5.42358e-19	1	76.3688	91.1858	80.3383	146.099	159.346	141.687	253	384	279	624	680	607	XII	271630	273915	mitochondrial translational elongation, mitochondrial translation, translational elongation, GTP catabolic process, translation	intracellular, mitochondrion	GTP binding, GTPase activity, translation elongation factor activity, nucleotide binding
YOR349W	CIN1	Tubulin folding factor D involved in beta-tubulin (Tub2p) folding; isolated as mutant with increased chromosome loss and sensitivity to benomyl [Source:SGD;Acc:S000005876]	0.844535	5.8589	7.62256e-15	2.53355e-14	1	60.0687	55.5664	46.936	96.4631	100.763	94.769	199	234	163	412	430	406	XV	989789	992833	protein folding	cellular_component	beta-tubulin binding, binding
YIL154C	IMP2'	Transcriptional activator involved in maintenance of ion homeostasis and protection against DNA damage caused by bleomycin and other oxidants, contains a C-terminal leucine-rich repeat [Source:SGD;Acc:S000001416]	0.844304	6.48796	2.26796e-12	6.76127e-12	1	50.1076	43.2183	38.8734	75.1569	85.0628	76.7955	166	182	135	321	363	329	IX	53981	55021
YNR047W	FPK1	Ser/Thr protein kinase that regulates the putative phospholipid translocases Lem3p-Dnf1p/Dnf2p; phosphorylates and inhibits upstream inhibitory kinase, Ypk1p; localizes to the cytoplasm, early endosome/TGN compartments, and plasma membrane [Source:SGD;Acc:S000005330]	0.843828	6.6996	6.05477e-13	1.85381e-12	1	97.8003	87.3864	77.7467	157.806	168.72	145.188	324	368	270	674	720	622	XIV	708523	711204	response to pheromone, phosphorylation, lipid transport, transport, protein autophosphorylation, protein phosphorylation, positive regulation of phospholipid translocation	cytoplasm, membrane, plasma membrane	protein kinase activity, protein serine/threonine kinase activity, ATP binding, transferase activity, transferring phosphorus-containing groups, nucleotide binding, kinase activity, transferase activity
YDL119C		Putative mitochondrial transport protein; GFP-fusion protein is induced in response to the DNA-damaging agent MMS; the authentic, non-tagged protein is detected in purified mitochondria [Source:SGD;Acc:S000002277]	0.843508	4.7093	3.04531e-09	7.83039e-09	1	12.376	12.3481	15.8373	24.3499	23.6676	24.5092	41	52	55	104	101	105	IV	246689	247612	transport, transmembrane transport	mitochondrion, mitochondrial inner membrane, integral to membrane, membrane	transporter activity, binding
YPR185W	ATG13	Regulatory subunit of the Atg1p signaling complex; stimulates Atg1p kinase activity; required for vesicle formation during autophagy and the cytoplasm-to-vacuole targeting (Cvt) pathway; involved in Atg9p, Atg23p, and Atg27p cycling [Source:SGD;Acc:S000006389]	0.840187	5.96384	1.1318e-16	4.03984e-16	1	31.6945	33.4823	33.9782	57.5969	59.7549	60.4561	105	141	118	246	255	259	XVI	907218	909434	piecemeal microautophagy of nucleus, macroautophagy, activation of protein kinase activity, transport, autophagy, protein transport, CVT pathway, mitochondrion degradation	extrinsic to membrane, cytoplasm, Atg1p signaling complex, membrane	protein kinase regulator activity
YOL032W	OPI10	Protein with a possible role in phospholipid biosynthesis, based on inositol-excreting phenotype of the null mutant and its suppression by exogenous choline [Source:SGD;Acc:S000005392]	0.839499	6.67772	7.63051e-21	3.16267e-20	1	89.3484	82.3997	83.2178	155.933	132.398	167.363	296	347	289	666	565	717	XV	265429	266169	inositol metabolic process, phospholipid biosynthetic process	nucleus, cytoplasm	molecular_function
YPL059W	GRX5	Hydroperoxide and superoxide-radical responsive glutathione-dependent oxidoreductase; mitochondrial matrix protein involved in the synthesis/assembly of iron-sulfur centers; monothiol glutaredoxin subfamily member along with Grx3p and Grx4p [Source:SGD;Acc:S000005980]	0.839323	6.00802	1.01474e-13	3.21865e-13	1	38.3353	42.031	42.0408	81.7127	72.1745	65.5913	127	177	146	349	308	281	XVI	444579	445031	iron-sulfur cluster assembly, cellular response to oxidative stress, response to osmotic stress, cell redox homeostasis	mitochondrial matrix, mitochondrion	disulfide oxidoreductase activity, 2 iron, 2 sulfur cluster binding, electron carrier activity, protein disulfide oxidoreductase activity, metal ion binding, iron-sulfur cluster binding
YNL108C		Putative protein of unknown function with similarity to Tfc7p and prokaryotic phosphotransfer enzymes; null mutant shows alterations in glucose metabolism; GFP-fusion protein localizes to the cytoplasm and nucleus [Source:SGD;Acc:S000005052]	0.838489	4.67169	9.03631e-11	2.49566e-10	1	23.5445	26.3584	22.4602	43.0806	46.3979	40.6153	78	111	78	184	198	174	XIV	419014	419826	biological_process	cytoplasm, nucleus	molecular_function
YHR113W	APE4	Cytoplasmic aspartyl aminopeptidase that may also function in the vacuole; CVT pathway cargo protein; cleaves unblocked N-terminal acidic amino acids from peptide substrates; forms a 12-subunit homo-oligomer; M18 metalloprotease family [Source:SGD;Acc:S000001155]	0.835905	7.60957	2.79842e-24	1.28344e-23	1	125.269	109.945	117.196	210.018	219.57	198.174	415	463	407	897	937	849	VIII	336337	337809	proteolysis	cytoplasm, fungal-type vacuole lumen, vacuolar lumen, vacuole, ribosome	zinc ion binding, aminopeptidase activity, metal ion binding, hydrolase activity, metallopeptidase activity, peptidase activity
YLR139C	SLS1	Mitochondrial membrane protein that coordinates expression of mitochondrially-encoded genes; may facilitate delivery of mRNA to membrane-bound translation machinery [Source:SGD;Acc:S000004129]	0.835854	5.33997	2.92397e-12	8.69829e-12	1	35.9205	35.1445	34.8421	51.7435	72.8775	64.4242	119	148	121	221	311	276	XII	421542	423473
YER163C		Putative protein of unknown function; green fluorescent protein (GFP)-fusion protein localizes to the cytoplasm and nucleus; periodically expressed during the metabolic cycle; weak similarity to bacterial cation transport protein [Source:SGD;Acc:S000000965]	0.834948	6.01062	1.20786e-11	3.49034e-11	1	29.2797	36.5693	37.7216	51.9777	60.4579	73.0608	97	154	131	222	258	313	V	503084	503782	biological_process	nucleus, cytoplasm	molecular_function
YNR034W-A		Putative protein of unknown function; expression is regulated by Msn2p/Msn4p [Source:SGD;Acc:S000007525]	0.832762	7.68849	0.00397747	0.00619138	1	3.62223	3.32448	5.75902	7.96055	6.79565	7.70289	12	14	20	34	29	33	XIV	692561	692857	biological_process	cytoplasm	molecular_function
YDL085C-A		Putative protein of unknown function; green fluorescent protein (GFP)-fusion protein localizes to the cytoplasm and nucleus [Source:SGD;Acc:S000007588]	0.832277	2.75902	0.00084624	0.00142166	1	6.03706	5.46165	5.18312	8.89708	9.84198	10.9708	20	23	18	38	42	47	IV	302464	302670	biological_process	nucleus, cytoplasm	molecular_function
YGR266W		Protein of unknown function, predicted to contain a single transmembrane domain; mutant has increased aneuploidy tolerance; localized to both the mitochondrial outer membrane and the plasma membrane [Source:SGD;Acc:S000003498]	0.830059	6.74745	1.13682e-29	6.1479e-29	1	100.819	92.3731	97.3274	170.215	174.578	170.631	334	389	338	727	745	731	VII	1022656	1024761	biological_process	mitochondrion, mitochondrial outer membrane, plasma membrane	molecular_function
YHR106W	TRR2	Mitochondrial thioredoxin reductase involved in protection against oxidative stress, required with Glr1p to maintain the redox state of Trx3p; contains active-site motif (CAVC) present in prokaryotic orthologs; binds NADPH and FAD [Source:SGD;Acc:S000001148]	0.828263	6.31777	3.33468e-16	1.1663e-15	1	33.5057	37.0442	38.2975	61.8113	68.1908	63.7239	111	156	133	264	291	273	VIII	325598	326626	oxidation-reduction process, removal of superoxide radicals	cytoplasm	oxidoreductase activity, flavin adenine dinucleotide binding, thioredoxin-disulfide reductase activity
YGL127C	SOH1	Subunit of the RNA polymerase II mediator complex; associates with core polymerase subunits to form the RNA polymerase II holoenzyme; involved in telomere maintenance; conserved with other metazoan MED31 subunits [Source:SGD;Acc:S000003095]	0.827543	5.30412	9.59312e-17	3.43965e-16	1	30.4871	27.0708	27.9312	50.3387	50.6159	50.1855	101	114	97	215	216	215	VII	270392	270775	regulation of transcription, DNA-dependent	mediator complex	RNA polymerase II transcription cofactor activity
YCR089W	FIG2	Cell wall adhesin, expressed specifically during mating; may be involved in maintenance of cell wall integrity during mating [Source:SGD;Acc:S000000685]	0.827543	9.05772	5.14853e-15	1.72259e-14	1	151.832	145.09	113.165	264.805	253.314	210.079	503	611	393	1131	1081	900	III	267434	272263	cell morphogenesis involved in conjugation with cellular fusion, cytogamy, response to pheromone, regulation of cell shape, cell adhesion, conjugation	membrane, extracellular region, fungal-type cell wall, cell wall, anchored to membrane, mating projection	molecular_function
YPR192W	AQY1	Spore-specific water channel that mediates the transport of water across cell membranes, developmentally controlled; may play a role in spore maturation, probably by allowing water outflow, may be involved in freeze tolerance [Source:SGD;Acc:S000006396]	0.826566	3.57243	3.01627e-05	5.84317e-05	1	9.05558	7.12389	6.62287	14.7504	13.5913	11.9045	30	30	23	63	58	51	XVI	921860	922777	water transport, transport, ascospore formation, transmembrane transport	integral to membrane, membrane, plasma membrane	water channel activity, transporter activity
YGR026W		Putative protein of unknown function; green fluorescent protein (GFP)-fusion protein localizes to the cell periphery [Source:SGD;Acc:S000003258]	0.825408	7.57393	6.61092e-21	2.74828e-20	1	163.302	154.351	159.525	299.925	275.107	270.068	541	650	554	1281	1174	1157	VII	532985	533821	biological_process	integral to membrane, plasma membrane, membrane	molecular_function
YLR436C	ECM30	Putative protein of unknown function; may play a role in cell wall biosynthesis, mutants have abormal relative levels of mannose and glucose and have Gap1p sorting and transport defects; (GFP)-fusion protein localizes to the cytoplasm [Source:SGD;Acc:S000004428]	0.825323	7.20473	3.52804e-18	1.33661e-17	1	143.38	121.344	109.133	214.466	236.442	210.779	475	511	379	916	1009	903	XII	1007421	1011245	fungal-type cell wall organization	cytoplasm	molecular_function
YBL047C	EDE1	Key endocytic protein involved in a network of interactions with other endocytic proteins, binds membranes in a ubiquitin-dependent manner, may also bind ubiquitinated membrane-associated proteins [Source:SGD;Acc:S000000143]	0.82517	9.52696	1.33626e-29	7.2124e-29	1	489.907	481.338	428.183	825.555	872.187	782.194	1623	2027	1487	3526	3722	3351	II	127895	132040	endocytosis, endoplasmic reticulum unfolded protein response	mating projection tip, cellular bud neck, cytoplasm, cellular bud tip, actin cortical patch	calcium ion binding, ubiquitin binding, protein binding
YGR170W	PSD2	Phosphatidylserine decarboxylase of the Golgi and vacuolar membranes, converts phosphatidylserine to phosphatidylethanolamine [Source:SGD;Acc:S000003402]	0.825058	6.81918	6.38203e-20	2.56576e-19	1	69.4261	75.5132	69.1082	122.686	117.635	139.819	230	318	240	524	502	599	VII	837142	840558	phospholipid biosynthetic process		protein binding, phosphatidylserine decarboxylase activity
YDL168W	SFA1	Bifunctional enzyme containing both alcohol dehydrogenase and glutathione-dependent formaldehyde dehydrogenase activities, functions in formaldehyde detoxification and formation of long chain and complex alcohols, regulated by Hog1p-Sko1p [Source:SGD;Acc:S000002327]	0.823469	6.95266	2.20017e-28	1.14097e-27	1	111.384	123.481	124.683	201.121	214.883	221.283	369	520	433	859	917	948	IV	159604	160764	oxidation-reduction process, ethanol oxidation		zinc ion binding, oxidoreductase activity, S-(hydroxymethyl)glutathione dehydrogenase activity
YBR160W	CDC28	Catalytic subunit of the main cell cycle cyclin-dependent kinase (CDK); alternately associates with G1 cyclins (CLNs) and G2/M cyclins (CLBs) which direct the CDK to specific substrates [Source:SGD;Acc:S000000364]	0.822522	6.22822	4.17581e-17	1.51883e-16	1	64.8984	59.3658	57.3022	106.297	102.169	112.276	215	250	199	454	436	481	II	560078	560974	positive regulation of spindle pole body separation, cell cycle, mitosis, cell division, protein phosphorylation, phosphorylation, chromatin remodeling, positive regulation of triglyceride catabolic process, negative regulation of transcription, DNA-dependent, positive regulation of nuclear cell cycle DNA replication, regulation of filamentous growth, regulation of double-strand break repair via …	cytoplasm, ribosome, cyclin-dependent protein kinase holoenzyme complex, nucleus, astral microtubule, cellular bud neck, spindle pole body, endoplasmic reticulum	nucleotide binding, kinase activity, transferase activity, protein kinase activity, transferase activity, transferring phosphorus-containing groups, cyclin-dependent protein serine/threonine kinase activity, histone binding, ATP binding, protein serine/threonine kinase activity
YAL063C	FLO9	Lectin-like protein with similarity to Flo1p, thought to be expressed and involved in flocculation [Source:SGD;Acc:S000000059]	0.821966	4.69637	1.58091e-07	3.66919e-07	1	18.413	13.2979	16.1253	25.9888	33.0409	24.7426	61	56	56	111	141	106	I	24000	27968	flocculation, flocculation via cell wall protein-carbohydrate interaction	extracellular region, membrane, cell wall, anchored to membrane, fungal-type cell wall	mannose binding
YDR019C	GCV1	T subunit of the mitochondrial glycine decarboxylase complex, required for the catabolism of glycine to 5,10-methylene-THF; expression is regulated by levels of levels of 5,10-methylene-THF in the cytoplasm [Source:SGD;Acc:S000002426]	0.821414	6.79642	0.000218744	0.000390771	1	57.6539	186.408	146.567	297.584	178.093	216.148	191	785	509	1271	760	926	IV	484163	485365	glycine metabolic process, glycine catabolic process, one-carbon metabolic process	mitochondrion, cytoplasm, glycine cleavage complex	transferase activity, transaminase activity, aminomethyltransferase activity, glycine dehydrogenase (decarboxylating) activity
YDR263C	DIN7	Mitochondrial nuclease functioning in DNA repair and replication, modulates the stability of the mitochondrial genome, induced by exposure to mutagens, also induced during meiosis at a time nearly coincident with commitment to recombination [Source:SGD;Acc:S000002671]	0.819955	4.68538	2.05409e-06	4.38449e-06	1	19.3186	20.8967	23.612	31.3739	41.4769	39.915	64	88	82	134	177	171	IV	994242	995534	DNA repair, cellular response to DNA damage stimulus	nucleus, mitochondrion	nuclease activity, hydrolase activity, acting on ester bonds, DNA binding, catalytic activity, metal ion binding, hydrolase activity, endonuclease activity
YKR011C		Putative protein of unknown function; green fluorescent protein (GFP)-fusion protein localizes to the nucleus [Source:SGD;Acc:S000001719]	0.819669	7.28853	3.88155e-19	1.51285e-18	1	96.5929	82.8746	103.95	173.961	156.769	167.83	320	349	361	743	669	719	XI	461635	462696	biological_process	nucleus	molecular_function
YPL137C	GIP3	Glc7-interacting protein whose overexpression relocalizes Glc7p from the nucleus and prevents chromosome segregation; may interact with ribosomes, based on co-purification experiments [Source:SGD;Acc:S000006058]	0.818733	7.13087	5.94527e-16	2.05861e-15	1	168.434	142.478	128.138	233.665	282.371	257.697	558	600	445	998	1205	1104	XVI	292817	296647	regulation of phosphoprotein phosphatase activity, chromosome segregation	cytoplasm, endoplasmic reticulum, mitochondrion, ribosome	protein phosphatase 1 binding, protein phosphatase type 1 regulator activity
YGR222W	PET54	Mitochondrial inner membrane protein; binds to the 5' UTR of the COX3 mRNA to activate its translation together with Pet122p and Pet494p; also binds to the COX1 Group I intron AI5 beta to facilitate exon ligation during splicing [Source:SGD;Acc:S000003454]	0.818417	5.64931	7.2962e-15	2.42653e-14	1	38.939	33.4823	33.6903	69.0694	57.8802	59.5224	129	141	117	295	247	255	VII	939923	940804			nucleic acid binding
YJR065C	ARP3	Essential component of the Arp2/3 complex, which is a highly conserved actin nucleation center required for the motility and integrity of actin patches; involved in endocytosis and membrane growth and polarity [Source:SGD;Acc:S000003826]	0.818341	8.9143	1.08595e-21	4.63595e-21	1	306.079	304.428	324.521	545.063	574.584	528.932	1014	1282	1127	2328	2452	2266	X	557809	559158	regulation of actin filament polymerization, actin filament organization, mitochondrion inheritance, Arp2/3 complex-mediated actin nucleation	cytoplasm, plasma membrane enriched fraction, actin cortical patch, cytoskeleton, Arp2/3 protein complex	ATP binding, actin binding, nucleotide binding
YOR245C	DGA1	Diacylglycerol acyltransferase, catalyzes the terminal step of triacylglycerol (TAG) formation, acylates diacylglycerol using acyl-CoA as an acyl donor, localized to lipid particles [Source:SGD;Acc:S000005771]	0.817956	6.91174	3.9319e-28	2.02389e-27	1	89.6503	85.2492	92.7202	164.83	159.112	147.055	297	359	322	704	679	630	XV	794076	795332	lipid biosynthetic process, glycerol metabolic process, triglyceride biosynthetic process, lipid metabolic process, lipid storage	lipid particle, endoplasmic reticulum, integral to membrane, membrane, endoplasmic reticulum membrane	diacylglycerol O-acyltransferase activity, transferase activity, transferase activity, transferring acyl groups other than amino-acyl groups, transferase activity, transferring acyl groups
YOR113W	AZF1	Zinc-finger transcription factor, involved in induction of CLN3 transcription in response to glucose; genetic and physical interactions indicate a possible role in mitochondrial transcription or genome maintenance [Source:SGD;Acc:S000005639]	0.816029	6.33599	1.86106e-19	7.36728e-19	1	50.1076	51.7669	52.4071	84.2881	89.7494	97.8034	166	218	182	360	383	419	XV	534075	536819	response to carbohydrate, regulation of transcription, DNA-dependent, transcription, DNA-templated	nucleus, intracellular	zinc ion binding, DNA binding, sequence-specific DNA binding, metal ion binding, nucleic acid binding
YLR047C	FRE8	Protein with sequence similarity to iron/copper reductases, involved in iron homeostasis; deletion mutant has iron deficiency/accumulation growth defects; expression increased in the absence of copper-responsive transcription factor Mac1p [Source:SGD;Acc:S000004037]	0.815909	6.42183	5.50221e-12	1.61433e-11	1	79.6891	70.764	59.8938	132.286	126.071	111.809	264	298	208	565	538	479	XII	239347	241407	cellular metal ion homeostasis, oxidation-reduction process, iron ion homeostasis, transport, ion transport, electron transport chain	integral to membrane, membrane	oxidoreductase activity, flavin adenine dinucleotide binding, oxidoreductase activity, oxidizing metal ions, ferric-chelate reductase activity, iron ion binding, electron carrier activity
YFR021W	ATG18	Phosphoinositide binding protein required for vesicle formation in autophagy and the cytoplasm-to-vacuole targeting (Cvt) pathway; binds both phosphatidylinositol (3,5)-bisphosphate and phosphatidylinositol 3-phosphate; WD-40 repeat protein [Source:SGD;Acc:S000001917]	0.815656	6.52772	2.32557e-28	1.20487e-27	1	62.4835	65.7773	69.1082	112.852	119.978	114.843	207	277	240	482	512	492	VI	194812	196314	vacuolar protein processing, transport, autophagy, protein transport, CVT pathway, piecemeal microautophagy of nucleus, macroautophagy, peroxisome degradation, late endosome to vacuole transport	cytosol, vacuole, membrane, fungal-type vacuole membrane, PAS complex, endosome, pre-autophagosomal structure, vacuolar membrane, pre-autophagosomal structure membrane	phosphatidylinositol-3,5-bisphosphate binding, phosphatidylinositol binding, ubiquitin binding, protein binding
YER058W	PET117	Protein required for assembly of cytochrome c oxidase [Source:SGD;Acc:S000000860]	0.814982	3.45078	0.000211904	0.000379283	1	7.84817	5.69911	5.75902	12.8774	8.90464	11.9045	26	24	20	55	38	51	V	271768	272091
YNR020C	ATP23	Putative metalloprotease of the mitochondrial inner membrane, required for processing of Atp6p; has an additional role in assembly of the F0 sector of the F1F0 ATP synthase complex [Source:SGD;Acc:S000005303]	0.81491	4.15858	1.7718e-05	3.49824e-05	1	9.05558	12.1106	11.806	14.5163	20.1526	23.8089	30	51	41	62	86	102	XIV	667410	668222	protein processing, mitochondrial proton-transporting ATP synthase complex assembly, proteolysis	membrane, mitochondrion, mitochondrial intermembrane space, mitochondrial inner membrane	peptidase activity, metal ion binding, hydrolase activity, metalloendopeptidase activity, metallopeptidase activity
YDR539W	FDC1	Putative phenylacrylic acid decarboxylase; essential for the decarboxylation of aromatic carboxylic acids to the corresponding vinyl derivatives; homolog of E. coli UbiD; GFP-fusion protein localizes to the cytoplasm [Source:SGD;Acc:S000002947]	0.814538	7.44369	2.96827e-31	1.66692e-30	1	105.648	111.133	114.892	194.799	198.48	190.472	350	468	399	832	847	816	IV	1512094	1513605	ubiquinone biosynthetic process, cinnamic acid catabolic process	cytoplasm, plasma membrane	lyase activity, carboxy-lyase activity, molecular_function
YPL069C	BTS1	Geranylgeranyl diphosphate synthase, increases the intracellular pool of geranylgeranyl diphosphate, suppressor of bet2 mutation that causes defective geranylgeranylation of small GTP-binding proteins that mediate vesicular traffic [Source:SGD;Acc:S000005990]	0.814207	4.7645	3.32498e-13	1.02937e-12	1	24.4501	28.2581	24.1879	50.1046	42.1799	43.8832	81	119	84	214	180	188	XVI	422885	423892	transport, carotenoid biosynthetic process, protein transport, isoprenoid biosynthetic process, terpenoid biosynthetic process	cytoplasm, mitochondrion	metal ion binding, farnesyltranstransferase activity, transferase activity, dimethylallyltranstransferase activity, geranyltranstransferase activity
YMR315W		Protein with NADP(H) oxidoreductase activity; transcription is regulated by Stb5p in response to NADPH depletion induced by diamide; promoter contains a putative Stb5p binding site [Source:SGD;Acc:S000004932]	0.813995	9.4886	3.8453e-21	1.60698e-20	1	348.036	288.28	319.625	553.258	582.551	542.937	1153	1214	1110	2363	2486	2326	XIII	902800	903849	metabolic process, NADPH regeneration, oxidation-reduction process	nucleus, cytoplasm	nucleotide binding, oxidoreductase activity
YDL200C	MGT1	DNA repair methyltransferase (6-O-methylguanine-DNA methylase) involved in protection against DNA alkylation damage [Source:SGD;Acc:S000002359]	0.81351	4.47241	2.91544e-07	6.61993e-07	1	11.4704	13.7729	12.9578	24.584	21.3243	21.7082	38	58	45	105	91	93	IV	100501	101067	cellular response to DNA damage stimulus, DNA repair, DNA dealkylation involved in DNA repair, methylation	nucleus	methylated-DNA-[protein]-cysteine S-methyltransferase activity, transferase activity, methyltransferase activity, DNA binding, catalytic activity
YDR155C	CPR1	Cytoplasmic peptidyl-prolyl cis-trans isomerase (cyclophilin), catalyzes the cis-trans isomerization of peptide bonds N-terminal to proline residues; binds the drug cyclosporin A [Source:SGD;Acc:S000002562]	0.812987	10.4487	1.86016e-12	5.56944e-12	1	1285.59	999.957	998.326	1978.43	1995.58	1794.07	4259	4211	3467	8450	8516	7686	IV	768512	769000	histone deacetylation, positive regulation of meiosis, protein folding, ascospore formation, protein transport, transport, cellular protein metabolic process, protein peptidyl-prolyl isomerization	cytoplasm, histone deacetylase complex, nucleus, mitochondrion, Set3 complex	peptidyl-prolyl cis-trans isomerase activity, cyclosporin A binding, peptide binding, isomerase activity
YIL125W	KGD1	Component of the mitochondrial alpha-ketoglutarate dehydrogenase complex, which catalyzes a key step in the tricarboxylic acid (TCA) cycle, the oxidative decarboxylation of alpha-ketoglutarate to form succinyl-CoA [Source:SGD;Acc:S000001387]	0.812923	9.95775	1.90258e-23	8.5217e-23	1	273.177	260.734	238.999	437.83	506.862	413.155	905	1098	830	1870	2163	1770	IX	122689	125733	metabolic process, 2-oxoglutarate metabolic process, tricarboxylic acid cycle, oxidation-reduction process	mitochondrial matrix, mitochondrial nucleoid, mitochondrion, mitochondrial oxoglutarate dehydrogenase complex	oxidoreductase activity, oxoglutarate dehydrogenase (succinyl-transferring) activity, thiamine pyrophosphate binding, oxidoreductase activity, acting on the aldehyde or oxo group of donors, disulfide as acceptor
YLR439W	MRPL4	Mitochondrial ribosomal protein of the large subunit, homolog of prokaryotic L29 ribosomal protein; located at the ribosomal tunnel exit [Source:SGD;Acc:S000004431]	0.811515	5.99831	1.81905e-11	5.19435e-11	1	35.9205	34.6696	42.0408	65.0892	74.0492	58.1218	119	146	146	278	316	249	XII	1014491	1015450	translation, mitochondrial translation	mitochondrial ribosome, mitochondrion, mitochondrial large ribosomal subunit, ribosome, ribonucleoprotein complex	structural constituent of ribosome
YGR221C	TOS2	Protein involved in localization of Cdc24p to the site of bud growth; may act as a membrane anchor; localizes to the bud neck and bud tip; potentially phosphorylated by Cdc28p [Source:SGD;Acc:S000003453]	0.808076	5.9757	1.62913e-16	5.78158e-16	1	33.8075	37.7566	40.0252	60.4065	68.8938	66.525	112	159	139	258	294	285	VII	937124	938992
[truncated: 4,804 more rows]

## Sheet: WT_gal_vs_WT_yepd
Table S1.Sheet #3. Genes that show relative differences in response to growth on galactose.
	a. logFC, represents log2 fold change
	b. logCPM, (log2 counts per million)
	c. Pvalue defined as significant if the value <0.0001
	d. FDR, false discovery rate
[truncated: 5,557 more rows]

## Sheet: WT_tunicamycin_vs_WT_yepd
Table S1.Sheet #4. Genes that show relative differences in response to tunicamycin treatment.
[truncated: 5,561 more rows]

## Sheet: pbs2_salt_vs_WT_salt
Table S1.Sheet #5. Genes that show relative differences in response to salt between wild-type cells and the pbs2 mutant.
[truncated: 5,561 more rows]

[truncated: 8 more sheets: pbs2_gal_vs_WT_gal, pbs2_tunicamycin_vs_WT_tunicamy, ste12_gal_vs_WT_gal, WT_Venn Diagram, pbs2_Venn diagram, WT_common_vs_ESR, Pie_chart, Repressed genes]
